# Supplementary material for: Opposing activities of oncogenic MIR17HG and tumor suppressive MIR100HG clusters and their gene targets regulate replicative senescence in human adult stem cells
Source: NPJ Aging Mech Dis. 2017 Apr 20;3:7. doi: 10.1038/s41514-017-0006-y (PMC5460214; doi:10.1038/s41514-017-0006-y)
Supplement: Supplementary file 14 — Supplementary Table3 [file 41514_2017_6_MOESM14_ESM.xlsx]

## Sheet: Sheet1
Gene Symbol	RefSeq ID	SR	SEN	dRPKM	FC	D
A2M	NM_000014	0.556449	1.95717	1.40072	1.81444	1.87845
A4GALT	NM_017436	6.18824	7.25517	1.06694	0.229482	0.24779		SR	RPKM value in SR cells
AAAS	NM_001173466	1.48973	5.23975	3.75002	1.81444	2.6322		SEN	RPKM value in SEN cells
AAAS	NM_015665	1.40945	4.95737	3.54792	1.81444	2.57489		dRPKM	SEN-RPKM minus SR-RPKM
AACS	NM_023928	2.3389	2.74215	0.403258	0.229482	1.33017		FC	log2 (SEN-RPKM / SR-RPKM)
AADAC	NM_001086	4.83653	5.67042	0.833886	0.229482	0.348349		D	Euclidean distance of log2 |dRKM| x FC
AAED1	NM_153698	14.7952	7.43404	-7.36115	-0.99291	3.04629
AAGAB	NM_024666	8.19066	5.33491	-2.85575	-0.618515	1.63535
AAK1	NM_014911	3.04392	1.85574	-1.18818	-0.713934	0.756029
AAMDC	NM_024684	25.6861	18.0688	-7.61725	-0.507483	2.9729
AAMP	NM_001087	12.9963	5.07903	-7.9173	-1.35548	3.27835
AAR2	NM_015511	4.89074	1.14679	-3.74395	-2.09245	2.82943
AARS	NM_001605	16.2597	26.3252	10.0655	0.695146	3.4031
AARS2	NM_020745	0.541438	3.17395	2.63251	2.55141	2.90856
AASDH	NM_181806	2.18126	2.55734	0.37608	0.229482	1.42943
AASDHPPT	NM_015423	6.33488	3.18305	-3.15184	-0.99291	1.93102
AATF	NM_012138	1.20932	9.92478	8.71546	3.03684	4.3565
ABCA1	NM_005502	3.20501	2.60142	-0.603596	-0.301033	0.788103
ABCA2	NM_001606	1.58669	3.34846	1.76177	1.07748	1.35222
ABCA2	NM_212533	1.58825	3.35175	1.7635	1.07748	1.35307
ABCA5	NM_018672	1.3997	1.64102	0.241327	0.229482	2.06374
ABCA5	NM_172232	1.5832	1.85616	0.272965	0.229482	1.88722
ABCA8	NM_007168	2.26325	0.530693	-1.73256	-2.09245	2.23764
ABCA9	NM_080283	1.23274	0.481759	-0.750977	-1.35548	1.41705
ABCB4	NM_000443	0.652674	2.29561	1.64294	1.81444	1.95071
ABCB4	NM_018849	0.649237	2.28352	1.63429	1.81444	1.94792
ABCB4	NM_018850	0.676727	2.38021	1.70349	1.81444	1.97048
ABCB5	NM_001163942	1.15227	4.05282	2.90055	1.81444	2.3775
ABCB5	NM_001163993	1.50183	5.28231	3.78047	1.81444	2.64066
ABCB5	NM_178559	0.591807	2.08153	1.48972	1.81444	1.90339
ABCB7	NM_004299	5.42346	8.90195	3.47849	0.714909	1.93535
ABCB8	NM_007188	4.97596	3.24105	-1.73491	-0.618515	1.00716
ABCB9	NM_001243013	0.774965	2.72574	1.95077	1.81444	2.05465
ABCB9	NM_001243014	1.05983	3.72767	2.66784	1.81444	2.30138
ABCB9	NM_019624	0.761293	2.67765	1.91636	1.81444	2.04273
ABCB9	NM_019625	0.733472	2.5798	1.84633	1.81444	2.01862
ABCB9	NM_203444	0.98223	3.45474	2.47251	1.81444	2.23557
ABCC1	NM_004996	3.55057	2.31263	-1.23794	-0.618515	0.690933
ABCC10	NM_001198934	1.54484	4.22612	2.68128	1.45187	2.03289
ABCC10	NM_033450	1.52663	4.17629	2.64966	1.45187	2.02095
ABCC3	NM_001144070	6.86779	1.61038	-5.25741	-2.09245	3.17982
ABCC3	NM_003786	2.50596	0.587604	-1.91836	-2.09245	2.29384
ABCC4	NM_001105515	4.22651	8.91939	4.69288	1.07748	2.47709
ABCC4	NM_005845	3.98809	6.75378	2.76569	0.759997	1.65274
ABCC5	NM_001023587	1.31229	4.61566	3.30336	1.81444	2.50283
ABCC5	NM_005688	1.32936	2.59761	1.26824	0.966448	1.02545
ABCC9	NM_005691	6.09866	7.15015	1.05149	0.229482	0.240644
ABCC9	NM_020297	5.2878	6.1995	0.911691	0.229482	0.26543
ABCD1	NM_000033	6.35983	5.79939	-0.560444	-0.133088	0.845894
ABCD3	NM_001122674	8.03255	3.13916	-4.89339	-1.35548	2.66181
ABCD3	NM_002858	2.14808	5.87637	3.72829	1.45187	2.39004
ABCE1	NM_001040876	9.26685	5.07014	-4.19671	-0.870054	2.24473
ABCE1	NM_002940	9.26022	5.06651	-4.19371	-0.870054	2.24378
ABCF1	NM_001025091	18.6862	7.88686	-10.7993	-1.24445	3.65147
ABCF1	NM_001090	17.7763	8.15525	-9.62106	-1.12415	3.45424
ABCF2	NM_005692	10.3566	9.44398	-0.912652	-0.133088	0.187351
ABCF2	NM_007189	6.56961	5.99068	-0.57893	-0.133088	0.799691
ABCF3	NM_018358	3.02001	8.26165	5.24163	1.45187	2.79645
ABHD10	NM_018394	6.8548	5.74048	-1.11433	-0.255945	0.299829
ABHD11	NM_001145364	5.98419	2.33865	-3.64554	-1.35548	2.30646
ABHD11	NM_148912	5.2948	2.06923	-3.22557	-1.35548	2.16608
ABHD11	NM_148913	5.3717	2.09928	-3.27241	-1.35548	2.18235
ABHD12	NM_001042472	3.65872	1.42985	-2.22888	-1.35548	1.78168
ABHD12	NM_015600	4.50549	1.76077	-2.74473	-1.35548	1.98977
ABHD13	NM_032859	1.46501	1.7176	0.252588	0.229482	1.99836
ABHD14A	NM_015407	2.33678	13.6984	11.3616	2.55141	4.33617
ABHD16A	NM_001177515	3.61951	7.07261	3.4531	0.966448	2.03238
ABHD16A	NM_021160	3.84719	7.5175	3.67031	0.966448	2.11022
ABHD2	NM_007011	5.3864	7.64458	2.25818	0.505117	1.27912
ABHD2	NM_152924	5.63183	7.9929	2.36108	0.505117	1.33842
ABHD4	NM_022060	3.09584	3.62961	0.533767	0.229482	0.934338
ABHD5	NM_016006	2.41842	3.96954	1.55112	0.714909	0.955082
ABHD6	NM_020676	5.40986	3.80556	-1.6043	-0.507483	0.850052
ABHD8	NM_024527	1.23883	7.26212	6.02329	2.55141	3.63602
ABI1	NM_001012750	6.39474	7.49728	1.10254	0.229482	0.269251
ABI1	NM_001012751	6.55114	5.97384	-0.577303	-0.133088	0.803696
ABI1	NM_001012752	6.42117	7.52827	1.1071	0.229482	0.272411
ABI1	NM_001178116	6.31673	5.76008	-0.556646	-0.133088	0.855583
ABI1	NM_001178119	6.40001	7.50346	1.10345	0.229482	0.269875
ABI1	NM_001178120	6.55667	5.97888	-0.57779	-0.133088	0.802495
ABI1	NM_001178121	6.58446	6.00423	-0.580239	-0.133088	0.796479
ABI1	NM_001178122	6.72121	7.88004	1.15883	0.229482	0.312874
ABI1	NM_001178123	6.89421	6.28667	-0.607534	-0.133088	0.731176
ABI1	NM_001178124	6.92494	6.3147	-0.610243	-0.133088	0.724868
ABI1	NM_001178125	5.6851	6.66529	0.980191	0.229482	0.23129
ABI1	NM_005470	6.25568	7.33425	1.07857	0.229482	0.254103
ABI2	NM_005759	1.19868	1.40535	0.20667	0.229482	2.28615
ABI3BP	NM_015429	24.8902	26.467	1.57685	0.0886196	0.662994
ABL1	NM_005157	10.0914	9.57769	-0.513681	-0.0753725	0.964008
ABL1	NM_007313	9.24542	10.8395	1.59404	0.229482	0.710754
ABL2	NM_001136000	7.34608	10.7006	3.35448	0.54264	1.82847
ABL2	NM_001136001	117.359	146.104	28.7453	0.31607	4.85555
ABL2	NM_001168236	26.6068	33.6897	7.08291	0.340513	2.8448
ABL2	NM_001168237	27.156	34.3851	7.22911	0.340513	2.87406
ABL2	NM_001168238	27.3003	34.5678	7.26753	0.340513	2.88165
ABL2	NM_001168239	7.38608	10.7588	3.37275	0.54264	1.83595
ABL2	NM_005158	7.15596	10.4236	3.26767	0.54264	1.79238
ABL2	NM_007314	26.4697	33.5161	7.04642	0.340513	2.8374
ABLIM3	NM_014945	2.98634	0.700246	-2.2861	-2.09245	2.40859
ABR	NM_001092	9.74911	3.00789	-6.74122	-1.69652	3.23376
ABR	NM_001159746	8.77994	2.70887	-6.07106	-1.69652	3.10617
ABR	NM_021962	9.3685	2.89046	-6.47804	-1.69652	3.185
ABRACL	NM_021243	9.19228	10.7772	1.58488	0.229482	0.702887
ABT1	NM_013375	1.14413	9.38973	8.2456	3.03684	4.29954
ABTB1	NM_032548	11.7274	4.58314	-7.1443	-1.35548	3.144
ABTB1	NM_172027	11.7927	4.60865	-7.18407	-1.35548	3.15123
ACAA1	NM_001130410	8.40636	1.97115	-6.43521	-2.09245	3.40483
ACAA1	NM_001607	7.11698	1.66881	-5.44817	-2.09245	3.21872
ACAA2	NM_006111	12.0488	4.70874	-7.34009	-1.35548	3.17923
ACACA	NM_198834	2.33281	2.73502	0.402209	0.229482	1.33387
ACACA	NM_198836	2.43851	2.85895	0.420434	0.229482	1.27094
ACACA	NM_198837	2.42078	2.83816	0.417376	0.229482	1.2813
ACACA	NM_198838	2.39318	2.8058	0.412618	0.229482	1.29757
ACACA	NM_198839	2.18535	2.56214	0.376785	0.229482	1.42676
ACAD10	NM_001136538	3.15213	3.6956	0.543471	0.229482	0.909164
ACAD10	NM_025247	3.22516	3.78122	0.556063	0.229482	0.877229
ACAD11	NM_032169	2.18433	4.26823	2.0839	0.966448	1.43391
ACAD9	NM_014049	3.01649	3.53658	0.520086	0.229482	0.970694
ACADM	NM_000016	2.98405	3.49854	0.514491	0.229482	0.985862
ACADM	NM_001127328	2.97035	3.48248	0.51213	0.229482	0.992316
ACADSB	NM_001609	0.435812	1.53286	1.09704	1.81444	1.81936
ACADVL	NM_000018	26.0274	57.0495	31.0221	1.13218	5.08292
ACADVL	NM_001033859	26.8005	58.7441	31.9436	1.13218	5.1241
ACAN	NM_001135	8.18299	20.9643	12.7813	1.35724	3.91852
ACAN	NM_013227	7.90806	20.26	12.3519	1.35724	3.87231
ACAP2	NM_012287	7.58331	5.50381	-2.07949	-0.462396	1.15301
ACAP3	NM_030649	6.1991	4.03773	-2.16137	-0.618515	1.27239
ACAT1	NM_000019	13.3462	1.42248	-11.9237	-3.22995	4.81857
ACAT2	NM_005891	5.00804	1.95717	-3.05088	-1.35548	2.10403
ACBD3	NM_022735	18.1568	29.8022	11.6454	0.714909	3.61312
ACBD4	NM_001135704	1.27545	4.48606	3.21061	1.81444	2.47471
ACBD4	NM_001135705	1.3868	4.87772	3.49091	1.81444	2.55836
ACBD4	NM_001135706	1.35914	4.78042	3.42128	1.81444	2.53795
ACBD4	NM_001135707	1.72611	6.07113	4.34502	1.81444	2.78997
ACBD4	NM_024722	1.28113	4.50603	3.22491	1.81444	2.47907
ACBD5	NM_001042473	10.0615	3.93208	-6.12941	-1.35548	2.94609
ACBD5	NM_145698	9.74589	3.80874	-5.93715	-1.35548	2.90535
ACBD6	NM_032360	14.4198	5.63533	-8.78448	-1.35548	3.41545
ACBD7	NM_001039844	2.30489	0.900761	-1.40413	-1.35548	1.44122
ACCS	NM_001127219	1.37941	4.85173	3.47232	1.81444	2.55293
ACCS	NM_032592	1.19151	4.19084	2.99933	1.81444	2.409
ACD	NM_001082486	1.25322	4.40789	3.15466	1.81444	2.45753
ACD	NM_001082487	1.28303	4.51273	3.2297	1.81444	2.48053
ACD	NM_022914	1.25871	4.42717	3.16847	1.81444	2.46179
ACE	NM_000789	1.56319	0.610901	-0.952286	-1.35548	1.35731
ACIN1	NM_001164814	14.2726	5.5778	-8.69481	-1.35548	3.40187
ACIN1	NM_001164815	14.5126	5.6716	-8.84102	-1.35548	3.42394
ACIN1	NM_001164816	20.0301	6.1799	-13.8502	-1.69652	4.15406
ACIN1	NM_001164817	19.5369	6.02773	-13.5092	-1.69652	4.12125
ACIN1	NM_014977	14.1599	5.53374	-8.62612	-1.35548	3.39137
ACLY	NM_001096	35.0931	35.5649	0.471743	0.0192644	1.0841
ACLY	NM_198830	35.3366	35.8117	0.475017	0.0192644	1.07412
ACN9	NM_020186	1.25871	4.42717	3.16847	1.81444	2.46179
ACO1	NM_002197	8.02726	9.41128	1.38401	0.229482	0.522005
ACO2	NM_001098	2.83381	5.53733	2.70352	0.966448	1.72997
ACOT1	NM_001037161	1.6152	5.68103	4.06584	1.81444	2.7179
ACOT13	NM_001160094	1.76815	4.837	3.06885	1.45187	2.17368
ACOT13	NM_018473	1.89266	5.17762	3.28496	1.45187	2.2477
ACOT2	NM_006821	1.46528	5.15376	3.68848	1.81444	2.61496
ACOT7	NM_007274	10.0411	1.68175	-8.3593	-2.57787	4.00372
ACOT7	NM_181864	11.1533	1.86804	-9.28525	-2.57787	4.12083
ACOT7	NM_181865	12.6742	2.12277	-10.5514	-2.57787	4.26628
ACOT7	NM_181866	12.8176	2.14679	-10.6708	-2.57787	4.27922
ACOT8	NM_005469	2.21107	12.9614	10.7504	2.55141	4.27192
ACOT9	NM_001033583	7.61517	19.6419	12.0267	1.36699	3.83974
ACOT9	NM_001037171	7.49611	19.3348	11.8387	1.36699	3.81851
ACOX1	NM_001185039	3.00483	3.5229	0.518074	0.229482	0.976128
ACOX1	NM_004035	3.07379	3.60376	0.529965	0.229482	0.944339
ACOX1	NM_007292	3.07379	3.60376	0.529965	0.229482	0.944339
ACP1	NM_001040649	27.5442	4.61332	-22.9309	-2.57787	5.20277
ACP1	NM_004300	11.6854	9.78583	-1.8996	-0.255945	0.960427
ACP1	NM_007099	11.6854	9.78583	-1.8996	-0.255945	0.960427
ACP2	NM_001131064	3.54679	12.4749	8.92813	1.81444	3.64245
ACP2	NM_001610	3.52586	4.13377	0.607908	0.229482	0.753853
ACPL2	NM_001037172	0.861043	3.0285	2.16745	1.81444	2.13018
ACPL2	NM_152282	0.813945	2.86284	2.0489	1.81444	2.08881
ACSF2	NM_025149	5.78195	1.35577	-4.42618	-2.09245	2.99732
ACSL1	NM_001995	4.76323	2.39335	-2.36988	-0.99291	1.59231
ACSL3	NM_004457	11.2804	14.6175	3.33705	0.373872	1.77832
ACSL3	NM_203372	11.5642	14.9852	3.42098	0.373872	1.81337
ACSL4	NM_004458	14.9484	30.821	15.8726	1.04393	4.12282
ACSL4	NM_022977	14.0741	29.0185	14.9444	1.04393	4.03878
ACSL5	NM_016234	0.771961	2.71517	1.94321	1.81444	2.05203
ACSL5	NM_203379	0.805337	2.83256	2.02723	1.81444	2.08125
ACSL5	NM_203380	0.765796	2.69349	1.92769	1.81444	2.04665
ACSL6	NM_001009185	1.18805	0.464296	-0.723755	-1.35548	1.43349
ACSL6	NM_001205247	1.20744	0.471874	-0.735568	-1.35548	1.42606
ACSL6	NM_001205248	1.19042	0.465221	-0.725197	-1.35548	1.43255
ACSL6	NM_001205250	1.1886	0.464509	-0.724087	-1.35548	1.43327
ACSL6	NM_001205251	1.23293	0.481836	-0.751097	-1.35548	1.41698
ACSL6	NM_015256	1.18805	0.464296	-0.723755	-1.35548	1.43349
ACSS2	NM_001076552	4.28953	3.01746	-1.27207	-0.507483	0.614873
ACSS2	NM_001242393	4.53443	1.06325	-3.47118	-2.09245	2.75715
ACSS2	NM_018677	4.34568	1.01899	-3.32669	-2.09245	2.71761
ACTA2	NM_001141945	7.36393	43.1679	35.8039	2.55141	5.75816
ACTA2	NM_001613	9.2536	49.9056	40.652	2.43112	5.87214
ACTB	NM_001101	321.501	410.438	88.9365	0.352339	6.48428
ACTC1	NM_005159	2.1033	2.46593	0.362638	0.229482	1.48128
ACTG1	NM_001199954	82.4102	134.113	51.7026	0.702552	5.73536
ACTG1	NM_001614	87.3482	142.149	54.8006	0.702552	5.81869
ACTG1P4	NR_024438	1.30568	4.59238	3.28671	1.81444	2.49781
ACTL6A	NM_004301	23.6898	4.90134	-18.7885	-2.27302	4.8036
ACTL6A	NM_177989	25.6801	5.31312	-20.367	-2.27302	4.90643
ACTL6A	NM_178042	23.0932	4.77791	-18.3153	-2.27302	4.77121
ACTL8	NM_030812	1.39127	4.89344	3.50217	1.81444	2.56163
ACTN1	NM_001102	49.3504	48.0801	-1.2703	-0.037622	0.347216
ACTN1	NM_001130004	48.4912	48.8445	0.353272	0.0104723	1.50119
ACTN1	NM_001130005	49.5499	49.9109	0.360985	0.0104723	1.47003
ACTN4	NM_004924	25.538	29.9411	4.4031	0.229482	2.1508
ACTR10	NM_018477	18.0318	13.6793	-4.35251	-0.398549	2.15895
ACTR1A	NM_005736	17.1229	26.4146	9.29172	0.625411	3.27619
ACTR1B	NM_005735	5.7333	9.41052	3.67722	0.714909	2.01005
ACTR2	NM_001005386	45.4123	39.3528	-6.0595	-0.206617	2.6074
ACTR2	NM_005722	45.5861	39.5034	-6.08269	-0.206617	2.61289
ACTR3	NM_005721	56.3275	57.0847	0.757189	0.0192644	0.401736
ACTR3B	NM_001040135	3.90522	7.63088	3.72567	0.966448	2.12944
ACTR3B	NM_020445	3.53228	6.90215	3.36987	0.966448	2.00149
ACTR8	NM_022899	0.71366	2.51011	1.79645	1.81444	2.00162
ACVR1	NM_001105	4.25289	2.99169	-1.2612	-0.507483	0.607971
ACVR1	NM_001111067	6.33046	3.18082	-3.14964	-0.99291	1.93016
ACVR1B	NM_004302	5.1057	1.99533	-3.11037	-1.35548	2.12541
ACVR1B	NM_020327	5.15997	2.01654	-3.14343	-1.35548	2.13718
ACVR1B	NM_020328	4.97171	1.94297	-3.02874	-1.35548	2.096
ACVR2A	NM_001616	3.45616	1.73659	-1.71957	-0.99291	1.26391
ACVRL1	NM_000020	1.82207	3.56036	1.73829	0.966448	1.25312
ACVRL1	NM_001077401	1.88257	3.67858	1.79601	0.966448	1.28363
ACYP2	NM_138448	2.11879	7.45229	5.3335	1.81444	3.02073
ADA	NM_000022	1.69005	13.8701	12.18	3.03684	4.71475
ADAM10	NM_001110	16.4831	17.779	1.29591	0.109188	0.389582
ADAM12	NM_003474	19.9951	15.4621	-4.53301	-0.37091	2.21179
ADAM12	NM_021641	12.8776	18.6503	5.77273	0.534337	2.58508
ADAM15	NM_003815	8.26327	7.53509	-0.728179	-0.133088	0.476593
ADAM15	NM_207191	8.47361	7.72689	-0.746715	-0.133088	0.441889
ADAM15	NM_207194	8.04919	7.33988	-0.709315	-0.133088	0.513064
ADAM15	NM_207195	8.05754	7.34749	-0.710051	-0.133088	0.51162
ADAM15	NM_207196	7.86181	7.16901	-0.692802	-0.133088	0.545954
ADAM15	NM_207197	7.85387	7.16176	-0.692102	-0.133088	0.54737
ADAM17	NM_003183	2.18617	5.98057	3.79439	1.45187	2.41023
ADAM19	NM_033274	9.98749	22.0138	12.0263	1.14021	3.76493
ADAM1A	NR_036636	0.911675	5.3443	4.43263	2.55141	3.33531
ADAM20	NM_003814	2.78205	1.08724	-1.69481	-1.35548	1.55455
ADAM22	NM_016351	0.280637	0.987069	0.706431	1.81444	1.88244
ADAM22	NM_021722	0.278015	0.977848	0.699832	1.81444	1.88609
ADAM22	NM_021723	0.27739	0.975648	0.698258	1.81444	1.88698
ADAM23	NM_003812	0.848904	4.97634	4.12743	2.55141	3.26997
ADAM32	NM_145004	4.74726	3.33946	-1.40781	-0.507483	0.707837
ADAM9	NM_003816	37.2768	51.1113	13.8345	0.455364	3.81745
ADAMTS1	NM_006988	48.4319	60.6982	12.2664	0.325697	3.63127
ADAMTS10	NM_030957	0.611083	6.44798	5.8369	3.39941	4.24665
ADAMTS12	NM_030955	2.6132	1.83825	-0.774948	-0.507483	0.626767
ADAMTS14	NM_080722	0.492423	1.73197	1.23955	1.81444	1.8407
ADAMTS14	NM_139155	0.491581	1.72901	1.23743	1.81444	1.84029
ADAMTS16	NM_139056	0.520538	1.83086	1.31032	1.81444	1.85587
ADAMTS2	NM_014244	18.7842	17.5284	-1.2558	-0.0998255	0.34344
ADAMTS2	NM_021599	16.4431	13.3464	-3.09671	-0.301033	1.65829
ADAMTS4	NM_005099	7.76986	3.50365	-4.26621	-1.14903	2.38762
ADAMTS6	NM_197941	7.48106	7.10025	-0.380808	-0.0753725	1.3949
ADAMTS7	NM_014272	2.35807	1.65878	-0.699289	-0.507483	0.723766
ADAMTSL1	NM_001040272	16.1781	22.0642	5.88606	0.447662	2.59619
ADAMTSL1	NM_052866	23.4126	30.6786	7.26598	0.389947	2.88761
ADAMTSL3	NM_207517	0.352987	2.06923	1.71625	2.55141	2.66776
ADAMTSL4	NM_019032	1.84896	2.16774	0.318786	0.229482	1.66523
ADAMTSL5	NM_213604	0.90625	5.3125	4.40625	2.55141	3.32977
ADAP1	NM_006869	5.57527	3.92192	-1.65336	-0.507483	0.885292
ADAR	NM_001025107	7.52202	8.81892	1.2969	0.229482	0.439703
ADAR	NM_001111	8.15055	8.64574	0.495191	0.0850922	1.01751
ADAR	NM_001193495	7.33254	8.59677	1.26423	0.229482	0.408758
ADAR	NM_015840	8.24698	8.74803	0.501049	0.0850922	1.0006
ADAR	NM_015841	8.3189	8.82432	0.505419	0.0850922	0.988119
ADARB1	NM_001112	0.37486	3.95542	3.58056	3.39941	3.86552
ADARB1	NM_001160230	0.746585	6.12715	5.38056	3.03684	3.88798
ADARB1	NM_015833	0.368458	3.88787	3.51941	3.39941	3.85375
ADARB1	NM_015834	0.721616	5.92223	5.20061	3.03684	3.85753
ADAT1	NM_012091	5.11258	0.856295	-4.25629	-2.57787	3.31841
ADAT2	NM_182503	0.414066	1.45637	1.04231	1.81444	1.81543
ADC	NM_052998	1.1866	4.17355	2.98696	1.81444	2.40508
ADCY3	NM_004036	5.29962	6.21335	0.913728	0.229482	0.263826
ADCY4	NM_001198568	2.08803	0.816012	-1.27202	-1.35548	1.39922
ADCY4	NM_001198592	2.27186	0.887852	-1.384	-1.35548	1.43428
ADCY4	NM_139247	2.27452	0.888892	-1.38562	-1.35548	1.43483
ADCY6	NM_015270	2.7603	5.08547	2.32518	0.881559	1.50302
ADCY6	NM_020983	3.0839	5.68168	2.59777	0.881559	1.63525
ADCY7	NM_001114	3.79642	7.41829	3.62187	0.966448	2.0932
ADCY9	NM_001116	3.01571	2.74996	-0.265752	-0.133088	1.91647
ADD1	NM_001119	16.3705	17.6576	1.28706	0.109188	0.380103
ADD1	NM_014189	15.9943	17.2518	1.25749	0.109188	0.34811
ADD1	NM_014190	16.2309	17.507	1.27609	0.109188	0.368288
ADD1	NM_176801	15.861	17.1081	1.24701	0.109188	0.33667
ADD3	NM_001121	8.93224	9.07598	0.143739	0.0230312	2.79857
ADD3	NM_016824	8.73928	8.87991	0.140634	0.0230312	2.83008
ADD3	NM_019903	9.28013	9.42947	0.149337	0.0230312	2.74345
ADH5	NM_000671	30.3685	24.1191	-6.24935	-0.332397	2.66452
ADI1	NM_018269	20.083	5.43359	-14.6494	-1.886	4.30759
ADIPOR1	NM_015999	23.0417	12.7963	-10.2454	-0.84852	3.46248
ADIPOR2	NM_024551	5.87703	2.29677	-3.58026	-1.35548	2.28542
ADK	NM_001123	14.7563	1.3308	-13.4255	-3.47096	5.10752
ADK	NM_001202449	15.1141	1.36307	-13.751	-3.47096	5.13294
ADK	NM_001202450	17.9899	1.62243	-16.3674	-3.47096	5.32078
ADK	NM_006721	16.4834	1.48656	-14.9968	-3.47096	5.2258
ADM	NM_001124	19.6554	27.2342	7.57875	0.47049	2.9596
ADM2	NM_024866	3.04894	2.14477	-0.904167	-0.507483	0.527885
ADNP	NM_015339	3.84556	4.50858	0.663028	0.229482	0.635723
ADNP	NM_181442	3.99385	4.68245	0.688596	0.229482	0.585147
ADO	NM_032804	6.25736	2.44541	-3.81196	-1.35548	2.35887
ADPGK	NM_031284	3.03535	15.421	12.3856	2.34496	4.32204
ADPRHL1	NM_199162	1.3831	4.86469	3.48159	1.81444	2.55564
ADPRHL2	NM_017825	4.59342	1.79513	-2.79829	-1.35548	2.01027
ADPRM	NM_020233	8.52819	13.998	5.46981	0.714909	2.5536
ADRA1A	NM_033303	3.3713	1.31752	-2.05378	-1.35548	1.70744
ADRA2C	NM_000683	1.32235	7.7517	6.42935	2.55141	3.70367
ADRBK1	NM_001619	2.25536	2.64422	0.388856	0.229482	1.38188
ADRBK2	NM_005160	2.57343	0.335236	-2.23819	-2.94044	3.16184
ADRM1	NM_007002	27.6423	15.1238	-12.5184	-0.870054	3.74836
ADRM1	NM_175573	27.7212	15.167	-12.5542	-0.870054	3.75236
ADSL	NM_000026	11.5957	5.82642	-5.7693	-0.99291	2.71637
ADSL	NM_001123378	13.0766	6.57049	-6.50607	-0.99291	2.87846
ADSS	NM_001126	15.8216	14.1849	-1.63671	-0.157541	0.728052
ADTRP	NM_001143948	4.18056	1.63378	-2.54678	-1.35548	1.91213
ADTRP	NM_032744	4.30569	1.68269	-2.62301	-1.35548	1.94238
AEBP1	NM_001129	10.7855	23.0587	12.2732	1.09622	3.77989
AEBP2	NM_001114176	0.507778	2.97663	2.46885	2.55141	2.86526
AEBP2	NM_153207	0.457448	2.68159	2.22415	2.55141	2.79994
AEN	NM_022767	0.830924	6.8193	5.98838	3.03684	3.98622
AES	NM_001130	23.1727	41.6575	18.4849	0.846153	4.2925
AES	NM_198969	19.311	40.0562	20.7452	1.0526	4.49956
AES	NM_198970	23.2142	41.7322	18.518	0.846153	4.29503
AFAP1	NM_001134647	5.66482	12.111	6.44618	1.09622	2.90335
AFAP1	NM_198595	5.85471	12.517	6.66225	1.09622	2.94745
AFAP1L1	NM_001146337	0.634131	2.23039	1.59626	1.81444	1.93583
AFAP1L1	NM_152406	0.61471	2.16208	1.54737	1.81444	1.92065
AFF1	NM_001166693	0.836561	2.94239	2.10583	1.81444	2.10868
AFF1	NM_005935	0.828265	3.56059	2.73232	2.10395	2.55529
AFF2	NM_001169122	0.569421	0.222532	-0.346889	-1.35548	2.04217
AFF2	NM_001169123	0.566307	0.221316	-0.344992	-1.35548	2.04809
AFF2	NM_001169124	0.569421	0.222532	-0.346889	-1.35548	2.04217
AFF2	NM_001169125	0.569922	0.222728	-0.347194	-1.35548	2.04122
AFF2	NM_002025	0.565072	0.220833	-0.344239	-1.35548	2.05045
AFF3	NM_001025108	0.956585	1.12151	0.164929	0.229482	2.61019
AFF3	NM_002285	0.954587	1.11917	0.164584	0.229482	2.6132
AFF4	NM_014423	18.1079	17.4276	-0.680324	-0.0552474	0.558445
AFG3L1P	NR_003226	0.817285	2.87459	2.0573	1.81444	2.09174
AFG3L1P	NR_003227	0.883973	3.10915	2.22517	1.81444	2.15029
AFG3L2	NM_006796	2.42053	6.62167	4.20115	1.45187	2.52905
AFMID	NM_001010982	7.48311	5.26398	-2.21913	-0.507483	1.25699
AFMID	NM_001145526	7.41879	5.21874	-2.20005	-0.507483	1.24561
AFTPH	NM_001002243	1.92455	2.25637	0.331819	0.229482	1.60799
AFTPH	NM_017657	1.92312	2.25469	0.331572	0.229482	1.60905
AFTPH	NM_203437	1.88531	2.21036	0.325054	0.229482	1.63741
AGA	NM_000027	3.69528	1.44413	-2.25115	-1.35548	1.79103
AGA	NM_001171988	3.74878	1.46504	-2.28374	-1.35548	1.80465
AGAP1	NM_001037131	1.19316	1.39888	0.205718	0.229482	2.29278
AGAP1	NM_001244888	1.19592	4.20633	3.01041	1.81444	2.41251
AGAP1	NM_014914	1.21091	1.41968	0.208777	0.229482	2.27159
AGAP11	NM_133447	2.46196	2.88643	0.424476	0.229482	1.25736
AGAP2	NM_001122772	1.3305	1.5599	0.229397	0.229482	2.13644
AGAP2	NM_014770	1.59825	1.87381	0.27556	0.229482	1.87367
AGAP3	NM_001042535	3.79828	4.45315	0.654876	0.229482	0.652399
AGAP3	NM_031946	4.0055	2.81767	-1.18784	-0.507483	0.564988
AGAP9	NM_001190810	3.25407	1.27171	-1.98237	-1.35548	1.67688
AGBL4	NM_032785	2.59956	1.01592	-1.58364	-1.35548	1.50905
AGBL5	NM_001035507	3.18731	1.24562	-1.94169	-1.35548	1.65945
AGBL5	NM_021831	16.7971	8.43994	-8.35719	-0.99291	3.21993
AGFG1	NM_001135187	5.04073	3.12873	-1.912	-0.688056	1.16095
AGFG1	NM_001135188	5.08264	3.15474	-1.9279	-0.688056	1.17059
AGFG1	NM_001135189	5.15044	3.19683	-1.95362	-0.688056	1.18611
AGFG1	NM_004504	5.07912	3.15256	-1.92656	-0.688056	1.16978
AGGF1	NM_018046	1.72304	2.02012	0.297077	0.229482	1.76607
AGK	NM_018238	4.42591	1.0378	-3.38811	-2.09245	2.73452
AGL	NM_000028	1.04275	2.85259	1.80984	1.45187	1.68536
AGL	NM_000642	1.05379	2.88278	1.82899	1.45187	1.69312
AGL	NM_000643	1.08348	2.96401	1.88052	1.45187	1.71409
AGL	NM_000644	1.09263	2.98902	1.8964	1.45187	1.72057
AGL	NM_000645	1.08152	2.95864	1.87712	1.45187	1.7127
AGL	NM_000646	1.08152	2.95864	1.87712	1.45187	1.7127
AGMO	NM_001004320	3.13837	1.22649	-1.91188	-1.35548	1.64668
AGPAT1	NM_006411	24.0905	17.4844	-6.6061	-0.462396	2.76277
AGPAT1	NM_032741	26.627	19.3253	-7.30165	-0.462396	2.90526
AGPAT2	NM_001012727	8.91583	2.09061	-6.82522	-2.09245	3.47219
AGPAT2	NM_006412	8.36291	1.96096	-6.40195	-2.09245	3.39893
AGPAT3	NM_001037553	1.20707	3.30209	2.09502	1.45187	1.80177
AGPAT3	NM_020132	1.18497	3.24164	2.05667	1.45187	1.78611
AGPAT4	NM_020133	0.328615	1.15582	0.827204	1.81444	1.83497
AGPAT5	NM_018361	0.469135	2.7501	2.28097	2.55141	2.81513
AGPAT6	NM_178819	6.97554	2.40536	-4.57018	-1.53605	2.67683
AGPS	NM_003659	3.71569	3.56426	-0.151422	-0.0600245	2.72401
AGRN	NM_198576	1.7671	2.07177	0.304673	0.229482	1.72995
AGSK1	NR_026811	3.03298	3.55591	0.522929	0.229482	0.963054
AGTPBP1	NM_015239	0.585915	3.43467	2.84876	2.55141	2.96493
AGTR1	NM_000685	5.49482	1.28844	-4.20638	-2.09245	2.94515
AGTR1	NM_004835	5.55613	1.30282	-4.25331	-2.09245	2.95644
AGTR1	NM_009585	5.69797	1.33608	-4.36189	-2.09245	2.98224
AGTR1	NM_031850	5.3628	1.25748	-4.10531	-2.09245	2.92057
AGTRAP	NM_001040194	15.5973	23.5113	7.91392	0.592052	3.04255
AGTRAP	NM_001040195	16.0817	24.2414	8.1597	0.592052	3.08584
AGTRAP	NM_001040196	14.3956	21.6998	7.30419	0.592052	2.92918
AGTRAP	NM_001040197	14.1595	21.3438	7.18436	0.592052	2.90581
AGTRAP	NM_020350	15.3205	23.0939	7.77344	0.592052	3.01721
AGXT2L2	NM_153373	1.28622	4.52394	3.23772	1.81444	2.48298
AHCTF1	NM_015446	4.49975	1.75852	-2.74123	-1.35548	1.98843
AHCY	NM_000687	17.5974	6.87713	-10.7202	-1.35548	3.68093
AHCY	NM_001161766	16.3802	6.40144	-9.97872	-1.35548	3.58499
AHCYL1	NM_001242673	10.203	9.14751	-1.05548	-0.157541	0.175748
AHCYL1	NM_001242674	10.5393	10.7089	0.1696	0.0230312	2.5599
AHCYL1	NM_001242675	9.61559	9.77032	0.154735	0.0230312	2.69222
AHCYL1	NM_001242676	9.64185	9.79701	0.155158	0.0230312	2.68829
AHCYL1	NM_006621	11.163	10.0082	-1.15479	-0.157541	0.260634
AHCYL2	NM_001130720	1.53447	1.79903	0.264564	0.229482	1.93199
AHCYL2	NM_001130722	1.57875	1.85095	0.272199	0.229482	1.89124
AHCYL2	NM_001130723	1.53356	1.79797	0.264407	0.229482	1.93284
AHCYL2	NM_015328	1.53356	1.79797	0.264407	0.229482	1.93284
AHI1	NM_001134830	2.35335	4.96638	2.61303	1.07748	1.75533
AHI1	NM_001134831	2.2921	4.83713	2.54502	1.07748	1.72546
AHI1	NM_001134832	0.707807	4.14921	3.44141	2.55141	3.11268
AHI1	NM_017651	2.32712	4.91103	2.58391	1.07748	1.7426
AHNAK	NM_001620	87.9337	113.098	25.1639	0.363081	4.66743
AHNAK	NM_024060	30.8799	69.623	38.7432	1.1729	5.40467
AHNAK2	NM_138420	3.53382	3.14875	-0.385064	-0.166447	1.38686
AHR	NM_001621	2.07232	3.40147	1.32914	0.714909	0.82438
AHRR	NM_001242412	3.23298	0.541485	-2.6915	-2.57787	2.94717
AHRR	NM_020731	3.20214	0.536319	-2.66582	-2.57787	2.94049
AHSA1	NM_012111	5.54819	15.1778	9.62963	1.45187	3.57552
AHSA2	NM_152392	0.854226	3.00452	2.15029	1.81444	2.12419
AICDA	NM_020661	0.926685	3.25938	2.33269	1.81444	2.18757
AIDA	NM_022831	24.9786	15.1475	-9.83104	-0.721608	3.37538
AIFM1	NM_001130846	1.34572	7.88868	6.54297	2.55141	3.72203
AIFM1	NM_001130847	5.24121	6.14487	0.903658	0.229482	0.27207
AIFM1	NM_004208	5.71054	6.69511	0.984577	0.229482	0.230575
AIFM1	NM_145812	5.74093	6.73074	0.989816	0.229482	0.229957
AIFM1	NM_145813	1.84151	10.795	8.95353	2.55141	4.06335
AIG1	NM_016108	9.34714	2.19174	-7.1554	-2.09245	3.52682
AIMP1	NM_001142415	7.18355	3.60947	-3.57408	-0.99291	2.08867
AIMP1	NM_001142416	7.01397	3.52426	-3.48971	-0.99291	2.05841
AIMP1	NM_004757	7.40935	2.89561	-4.51374	-1.35548	2.56223
AIMP2	NM_006303	10.62	22.4119	11.7919	1.07748	3.71922
AIP	NM_003977	6.29965	7.3858	1.08615	0.229482	0.258603
AJAP1	NM_001042478	1.2508	7.33228	6.08148	2.55141	3.64592
AJAP1	NM_018836	0.885788	5.19255	4.30676	2.55141	3.3087
AJUBA	NM_032876	3.05902	0.717288	-2.34174	-2.09245	2.42596
AJUBA	NM_198086	3.96867	0.930584	-3.03808	-2.09245	2.63599
AK1	NM_000476	3.42783	1.33961	-2.08822	-1.35548	1.72214
AK2	NM_001199199	7.80936	10.8205	3.01113	0.47049	1.65844
AK2	NM_001625	2.81532	14.3031	11.4878	2.34496	4.23126
AK2	NM_013411	7.7583	10.7498	2.99145	0.47049	1.64937
AK3	NM_001199852	3.07867	3.60947	0.530805	0.229482	0.942122
AK3	NM_001199853	1.93029	2.26309	0.332808	0.229482	1.60374
AK3	NM_001199855	1.92693	2.25916	0.33223	0.229482	1.60622
AK3	NM_001199856	1.89589	2.22277	0.326878	0.229482	1.62941
AK3	NM_016282	2.99325	3.50932	0.516077	0.229482	0.981543
AK4	NM_001005353	13.6895	11.712	-1.97751	-0.225084	1.00911
AK4	NM_013410	13.9222	11.9111	-2.01113	-0.225084	1.03283
AK4	NM_203464	13.9101	11.9007	-2.00938	-0.225084	1.0316
AK5	NM_012093	3.28907	6.94108	3.65201	1.07748	2.15707
AK5	NM_174858	3.89347	11.8684	7.9749	1.60799	3.39977
AKAP1	NM_001242902	1.9351	0.756244	-1.17885	-1.35548	1.37611
AKAP1	NM_001242903	1.81187	0.708086	-1.10378	-1.35548	1.36295
AKAP1	NM_003488	1.95753	0.765011	-1.19252	-1.35548	1.37908
AKAP10	NM_007202	6.2154	9.36903	3.15363	0.592052	1.75961
AKAP11	NM_016248	6.52509	5.20208	-1.32302	-0.326911	0.519569
AKAP12	NM_005100	21.1748	17.6298	-3.54501	-0.264333	1.84482
AKAP12	NM_144497	21.6995	18.0666	-3.63284	-0.264333	1.87978
AKAP13	NM_006738	1.36251	1.59743	0.234916	0.229482	2.10235
AKAP13	NM_007200	1.36374	1.59887	0.235128	0.229482	2.10105
AKAP17A	NM_005088	2.42128	2.83875	0.417463	0.229482	1.281
AKAP2	NM_001004065	13.0146	10.027	-2.98758	-0.376239	1.62318
AKAP2	NM_001136562	13.3246	10.2658	-3.05875	-0.376239	1.65624
AKAP2	NM_001198656	12.9421	9.97115	-2.97094	-0.376239	1.61535
AKAP5	NM_004857	1.99565	0.467946	-1.52771	-2.09245	2.17993
AKAP8	NM_005858	5.11547	2.57033	-2.54513	-0.99291	1.674
AKAP8L	NM_014371	3.6743	1.43593	-2.23837	-1.35548	1.78567
AKAP9	NM_005751	5.19369	6.08915	0.895465	0.229482	0.279349
AKAP9	NM_147185	5.20371	6.1009	0.897192	0.229482	0.277773
AKIP1	NM_001206646	10.5508	12.3699	1.8191	0.229482	0.893207
AKIP1	NM_001206647	10.5508	12.3699	1.8191	0.229482	0.893207
AKIP1	NM_001206648	11.2965	13.2442	1.94767	0.229482	0.988752
AKIP1	NM_020642	9.89739	11.6038	1.70645	0.229482	0.804424
AKIRIN1	NM_001136275	8.9936	15.2305	6.23694	0.759997	2.74802
AKIRIN1	NM_024595	10.4478	14.4763	4.02847	0.47049	2.06456
AKIRIN2	NM_018064	6.70072	10.9984	4.2977	0.714909	2.22173
AKR1A1	NM_001202413	5.69881	6.68136	0.982554	0.229482	0.230883
AKR1A1	NM_001202414	5.20957	6.10778	0.898203	0.229482	0.276861
AKR1A1	NM_006066	4.91612	5.76373	0.847608	0.229482	0.330997
AKR1A1	NM_153326	5.3495	6.27183	0.922329	0.229482	0.257427
AKR1B1	NM_001628	9.26022	19.5423	10.282	1.07748	3.53049
AKR1C1	NM_001353	13.1429	19.8115	6.66858	0.592052	2.80067
AKR1C3	NM_003739	6.34597	7.44011	1.09413	0.229482	0.263643
AKR7A2	NM_003689	5.71558	6.70103	0.985446	0.229482	0.230455
AKR7L	NR_040288	1.11891	3.93548	2.81657	1.81444	2.35033
AKR7L	NR_040289	1.22303	4.3017	3.07867	1.81444	2.43394
AKT1	NM_001014431	10.2707	20.799	10.5283	1.01798	3.54549
AKT1	NM_001014432	9.96876	20.1875	10.2188	1.01798	3.50427
AKT1	NM_005163	9.5317	19.3025	9.77075	1.01798	3.44243
AKT1S1	NM_001098632	1.28303	10.5297	9.24668	3.03684	4.4181
AKT1S1	NM_001098633	1.4595	11.978	10.5185	3.03684	4.55493
AKT1S1	NM_032375	1.09063	8.9507	7.86007	3.03684	4.25091
AKT2	NM_001243027	0.491955	10.9587	10.4668	4.47741	5.61462
AKT2	NM_001243028	0.500804	11.1558	10.655	4.47741	5.63018
AKT2	NM_001626	0.48852	10.8822	10.3937	4.47741	5.60853
AKT3	NM_001206729	18.083	21.2008	3.11776	0.229482	1.65648
AKT3	NM_005465	12.0647	9.85851	-2.20619	-0.29135	1.17815
AKT3	NM_181690	16.4249	19.2568	2.83188	0.229482	1.51919
AKTIP	NM_001012398	17.4786	9.56299	-7.91558	-0.870054	3.10892
AKTIP	NM_022476	17.7097	9.68944	-8.02025	-0.870054	3.12712
ALAS1	NM_000688	11.8325	3.78342	-8.04904	-1.64499	3.42913
ALAS1	NM_199166	12.6133	4.03308	-8.58018	-1.64499	3.5103
ALCAM	NM_001243280	101.525	153.928	52.4031	0.600421	5.74305
ALCAM	NM_001243281	80.0045	137.09	57.0855	0.77697	5.88655
ALCAM	NM_001243283	32.8907	69.4108	36.5201	1.07748	5.30127
ALCAM	NM_001627	100.719	152.706	51.9868	0.600421	5.73161
ALDH18A1	NM_001017423	17.2261	9.65901	-7.56709	-0.834648	3.03669
ALDH18A1	NM_002860	17.1963	9.64228	-7.55397	-0.834648	3.03429
ALDH1A3	NM_000693	17.0388	13.0282	-4.01063	-0.387189	2.04089
ALDH1B1	NM_000692	2.53012	2.96635	0.436228	0.229482	1.21865
ALDH1L2	NM_001034173	12.7071	16.5086	3.80147	0.377581	1.96321
ALDH2	NM_000690	3.77062	1.47358	-2.29704	-1.35548	1.81019
ALDH2	NM_001204889	4.04767	1.58185	-2.46582	-1.35548	1.87955
ALDH3A2	NM_000382	2.09818	4.0999	2.00172	0.966448	1.39158
ALDH3A2	NM_001031806	2.03177	3.97013	1.93836	0.966448	1.35858
ALDH4A1	NM_001161504	0.798383	4.68018	3.8818	2.55141	3.21535
ALDH4A1	NM_003748	0.765344	4.4865	3.72115	2.55141	3.17861
ALDH4A1	NM_170726	1.09247	3.84249	2.75002	1.81444	2.32856
ALDH5A1	NM_001080	1.51383	0.591613	-0.922219	-1.35548	1.3605
ALDH5A1	NM_170740	1.50241	0.58715	-0.915263	-1.35548	1.36149
ALDH7A1	NM_001182	2.62273	0.614985	-2.00774	-2.09245	2.32153
ALDH7A1	NM_001201377	2.62273	0.614985	-2.00774	-2.09245	2.32153
ALDH7A1	NM_001202404	2.72888	0.639875	-2.089	-2.09245	2.34689
ALDH9A1	NM_000696	5.17832	6.07113	0.892814	0.229482	0.28181
ALDOA	NM_000034	126.75	107.959	-18.7901	-0.231492	4.23823
ALDOA	NM_001127617	187.923	160.064	-27.8588	-0.231492	4.80564
ALDOA	NM_001243177	192.73	148.888	-43.8421	-0.372354	5.46694
ALDOA	NM_184041	208.248	163.409	-44.8385	-0.349812	5.49781
ALDOA	NM_184043	195.314	166.359	-28.9545	-0.231492	4.86123
ALDOC	NM_005165	4.70471	5.51587	0.811158	0.229482	0.379254
ALG1	NM_019109	1.97445	3.85811	1.88367	0.966448	1.32988
ALG10	NM_032834	0.828001	2.91228	2.08428	1.81444	2.10115
ALG10B	NM_001013620	2.31312	0.301327	-2.0118	-2.94044	3.10858
ALG11	NM_001004127	1.00942	5.91728	4.90786	2.55141	3.43179
ALG12	NM_024105	3.27189	3.83601	0.56412	0.229482	0.857214
ALG13	NM_001039210	2.6474	5.17308	2.52568	0.966448	1.64946
ALG13	NM_001099922	0.621945	6.56259	5.94065	3.39941	4.26193
ALG13	NM_001168385	2.56268	5.00753	2.44485	0.966448	1.61167
ALG13	NM_018466	2.59521	5.07111	2.47589	0.966448	1.62627
ALG2	NM_033087	4.57448	3.21791	-1.35657	-0.507483	0.671646
ALG3	NM_001006941	8.06089	5.67042	-2.39047	-0.507483	1.35585
ALG3	NM_005787	8.44474	5.94044	-2.5043	-0.507483	1.41831
ALG5	NM_001142364	16.139	13.5154	-2.62358	-0.255945	1.41488
ALG5	NM_013338	14.9416	12.5126	-2.42892	-0.255945	1.30565
ALG6	NM_013339	0.768068	2.70148	1.93341	1.81444	2.04863
ALG8	NM_001007027	7.4273	5.22472	-2.20258	-0.507483	1.24712
ALG8	NM_024079	7.76126	5.45965	-2.30162	-0.507483	1.30533
ALG9	NM_001077690	4.64007	3.46187	-1.1782	-0.422595	0.484311
ALG9	NM_001077691	5.23062	2.35864	-2.87199	-1.14903	1.90707
ALG9	NM_001077692	5.24775	2.36636	-2.88139	-1.14903	1.91083
ALG9	NM_024740	4.62425	3.45007	-1.17418	-0.422595	0.481923
ALK	NM_004304	1.23982	0.484527	-0.755293	-1.35548	1.41466
ALKBH1	NM_006020	3.00483	1.1743	-1.83053	-1.35548	1.61188
ALKBH3	NM_139178	1.6502	5.80414	4.15394	1.81444	2.741
ALKBH5	NM_017758	15.8381	9.72654	-6.11159	-0.703404	2.70462
ALKBH6	NM_032878	2.65011	9.32108	6.67097	1.81444	3.28455
ALKBH6	NM_198867	2.7603	9.70863	6.94833	1.81444	3.3337
ALKBH7	NM_032306	5.83582	11.4033	5.56751	0.966448	2.65889
ALKBH8	NM_138775	3.18313	2.23917	-0.943962	-0.507483	0.514258
ALMS1	NM_015120	1.80331	1.17457	-0.628741	-0.618515	0.911449
ALPK1	NM_001102406	0.483052	1.69901	1.21596	1.81444	1.83624
ALPK1	NM_025144	0.478411	1.68269	1.20428	1.81444	1.83415
ALPK2	NM_052947	3.19211	10.3958	7.20366	1.70341	3.31917
ALS2	NM_001135745	4.47641	3.14893	-1.32749	-0.507483	0.651593
ALS2	NM_020919	4.86543	1.31638	-3.54905	-1.886	2.62612
ALS2CL	NM_001190707	0.513314	4.21272	3.6994	3.03684	3.57551
ALS2CL	NM_147129	0.524333	4.30315	3.77882	3.03684	3.59178
ALS2CL	NM_182775	0.778928	6.39259	5.61366	3.03684	3.92647
ALS2CR8	NM_001104586	0.500707	2.93518	2.43447	2.55141	2.85611
ALS2CR8	NM_024744	0.436694	3.5839	3.14721	3.03684	3.45808
ALYREF	NM_005782	11.8011	13.8358	2.03467	0.229482	1.05018
AMACR	NM_001167595	0.994682	5.8309	4.83621	2.55141	3.41763
AMACR	NM_014324	0.772422	4.52799	3.75557	2.55141	3.18655
AMACR	NM_203382	0.811394	4.75645	3.94505	2.55141	3.22959
AMBRA1	NM_017749	1.54638	0.604333	-0.942048	-1.35548	1.35821
AMD1	NM_001033059	22.5289	18.5871	-3.94184	-0.277478	1.99823
AMD1	NM_001634	21.9484	18.634	-3.31444	-0.236181	1.74483
AMDHD2	NM_015944	4.90061	1.91518	-2.98543	-1.35548	2.0802
AMFR	NM_001144	13.6878	10.9801	-2.70775	-0.318006	1.47186
AMIGO2	NM_001143668	2.54005	6.94864	4.40859	1.45187	2.58629
AMIGO2	NM_181847	2.01805	5.52064	3.50259	1.45187	2.31912
AMMECR1	NM_001025580	2.43984	1.7163	-0.723538	-0.507483	0.689563
AMMECR1	NM_001171689	2.3101	1.62503	-0.685063	-0.507483	0.745197
AMMECR1	NM_015365	2.38984	1.68113	-0.708712	-0.507483	0.710126
AMMECR1L	NM_001199140	2.76975	3.24729	0.477543	0.229482	1.09071
AMMECR1L	NM_031445	2.78644	3.26686	0.480421	0.229482	1.08224
AMN1	NM_001113402	6.13544	1.43866	-4.69679	-2.09245	3.0592
AMOTL1	NM_130847	6.61747	7.75842	1.14094	0.229482	0.298076
AMOTL2	NM_016201	15.0653	18.8809	3.8156	0.325697	1.95917
AMPD2	NM_004037	0.663376	3.88876	3.22538	2.55141	3.06007
AMPD2	NM_139156	0.693772	5.69372	4.99995	3.03684	3.82278
AMPD2	NM_203404	0.762863	4.47196	3.70909	2.55141	3.17582
AMPD3	NM_000480	2.96175	0.694478	-2.26727	-2.09245	2.4027
AMPD3	NM_001025389	2.98703	0.700407	-2.28662	-2.09245	2.40875
AMPD3	NM_001025390	2.89421	0.678642	-2.21557	-2.09245	2.38652
AMPD3	NM_001172430	3.01205	0.706274	-2.30578	-2.09245	2.41474
AMPD3	NM_001172431	3.24131	0.760031	-2.48128	-2.09245	2.46926
AMY1A	NM_001008221	1.45377	5.11325	3.65948	1.81444	2.60677
AMZ2	NM_001033569	9.07203	19.1451	10.0731	1.07748	3.5023
AMZ2	NM_001033570	9.09753	19.1989	10.1014	1.07748	3.50615
AMZ2	NM_001033571	9.2536	15.1887	5.93507	0.714909	2.66687
AMZ2	NM_001033572	9.28013	15.2322	5.95209	0.714909	2.67085
AMZ2	NM_001033574	4.30093	15.1274	10.8265	1.81444	3.88609
AMZ2	NM_016627	6.53828	13.798	7.25974	1.07748	3.05616
ANAPC1	NM_022662	5.33424	3.3675	-1.96673	-0.663603	1.18007
ANAPC10	NM_014885	8.91788	10.4554	1.53757	0.229482	0.661716
ANAPC11	NM_001002244	16.039	2.68634	-13.3527	-2.57787	4.54158
ANAPC11	NM_001002245	22.6835	3.7992	-18.8843	-2.57787	4.9614
ANAPC11	NM_001002246	21.0256	3.52154	-17.5041	-2.57787	4.86818
ANAPC11	NM_001002247	22.4586	3.76154	-18.6971	-2.57787	4.94913
ANAPC11	NM_001002248	20.8323	3.48915	-17.3431	-2.57787	4.85688
ANAPC11	NM_001002249	19.7861	3.31394	-16.4722	-2.57787	4.79405
ANAPC11	NM_016476	20.3185	3.4031	-16.9154	-2.57787	4.82639
ANAPC13	NM_001242374	9.83936	11.5358	1.69644	0.229482	0.796297
ANAPC13	NM_001242375	12.7008	14.8906	2.1898	0.229482	1.15385
ANAPC13	NM_015391	15.0034	17.5902	2.5868	0.229482	1.39024
ANAPC15	NM_014042	2.93555	10.325	7.3895	1.81444	3.40855
ANAPC16	NM_001242546	2.17637	5.95376	3.77738	1.45187	2.40506
ANAPC16	NM_001242547	2.44491	4.77741	2.3325	0.966448	1.55788
ANAPC16	NM_001242548	2.50402	4.89292	2.38889	0.966448	1.58506
ANAPC16	NM_173473	2.39515	4.68018	2.28503	0.966448	1.53473
ANAPC2	NM_013366	0.958947	5.62142	4.66247	2.55141	3.38274
ANAPC4	NM_013367	8.72097	1.13606	-7.5849	-2.94044	4.14619
ANAPC5	NM_001137559	14.2382	19.2612	5.02302	0.435933	2.36901
ANAPC5	NM_016237	12.8225	17.3461	4.52359	0.435933	2.22068
ANAPC7	NM_001137664	3.51469	15.1091	11.5945	2.10395	4.11405
ANAPC7	NM_016238	2.55089	10.9659	8.41502	2.10395	3.72421
ANGEL1	NM_015305	0.629812	2.2152	1.58539	1.81444	1.93241
ANGEL2	NM_144567	3.8985	4.57065	0.672155	0.229482	0.617369
ANGPT1	NM_001146	2.98428	6.29785	3.31358	1.07748	2.03674
ANGPT1	NM_001199859	2.98634	6.30221	3.31587	1.07748	2.03758
ANGPTL1	NM_004673	2.19049	2.56816	0.377671	0.229482	1.42342
ANGPTL2	NM_012098	5.07394	4.24911	-0.824826	-0.255945	0.377758
ANGPTL4	NM_001039667	36.1816	22.0583	-14.1233	-0.713934	3.88615
ANGPTL4	NM_139314	34.0142	23.9272	-10.087	-0.507483	3.37282
ANK2	NM_001127493	0.961083	1.87798	0.916896	0.966448	0.97452
ANK2	NM_001148	0.545354	1.06563	0.52028	0.966448	1.35003
ANK2	NM_020977	0.972393	1.90008	0.927685	0.966448	0.972496
ANKDD1A	NM_182703	4.15996	2.92632	-1.23364	-0.507483	0.591018
ANKFY1	NM_016376	2.27718	2.6698	0.392618	0.229482	1.36818
ANKH	NM_054027	3.4703	4.06863	0.598328	0.229482	0.775713
ANKHD1	NM_001197030	11.2845	4.41002	-6.87444	-1.35548	3.09397
ANKHD1	NM_017747	6.61383	5.53868	-1.07515	-0.255945	0.276472
ANKHD1	NM_017978	10.8788	4.25149	-6.62732	-1.35548	3.04658
ANKHD1	NM_024668	10.7138	4.18699	-6.52677	-1.35548	3.02684
ANKHD1-EIF4EBP3	NM_020690	7.13267	6.9081	-0.224565	-0.0461523	2.15529
ANKIB1	NM_019004	7.23823	9.48458	2.24635	0.389947	1.23098
ANKLE1	NM_152363	16.9016	14.154	-2.74754	-0.255945	1.48043
ANKLE2	NM_015114	13.3581	11.5757	-1.78242	-0.206617	0.859055
ANKMY1	NM_016552	2.39589	0.936325	-1.45956	-1.35548	1.46114
ANKMY1	NM_017844	3.14983	1.23097	-1.91886	-1.35548	1.64967
ANKMY2	NM_020319	5.06684	1.18809	-3.87876	-2.09245	2.86403
ANKRA2	NM_023039	1.17796	4.14317	2.96521	1.81444	2.39818
ANKRD1	NM_014391	30.1675	10.7644	-19.4031	-1.48672	4.52918
ANKRD10	NM_017664	3.11322	13.3833	10.27	2.10395	3.96468
ANKRD11	NM_013275	1.39142	2.93638	1.54496	1.07748	1.24692
ANKRD12	NM_001083625	5.75727	4.04994	-1.70733	-0.507483	0.923645
ANKRD12	NM_001204056	5.70752	4.01494	-1.69257	-0.507483	0.91321
ANKRD12	NM_015208	5.72215	4.02524	-1.69691	-0.507483	0.916283
ANKRD13A	NM_033121	9.93791	19.4189	9.481	0.966448	3.3859
ANKRD13C	NM_030816	3.19818	6.96353	3.76535	1.12257	2.21786
ANKRD13D	NM_207354	8.46921	7.09244	-1.37677	-0.255945	0.527532
ANKRD16	NM_001009941	4.64562	1.81553	-2.83009	-1.35548	2.02234
ANKRD16	NM_001009943	4.876	1.90556	-2.97044	-1.35548	2.07469
ANKRD16	NM_019046	2.95566	3.46526	0.509597	0.229482	0.999278
ANKRD17	NM_032217	9.11383	3.56173	-5.55211	-1.35548	2.82015
ANKRD17	NM_198889	9.3092	3.87279	-5.4364	-1.26528	2.75091
ANKRD20A9P	NR_027995	0.206763	0.565628	0.358865	1.45187	2.07216
ANKRD26	NM_014915	2.67357	3.13453	0.46096	0.229482	1.14061
ANKRD27	NM_032139	2.90721	6.13521	3.228	1.07748	2.0048
ANKRD28	NM_001195098	3.65127	10.9398	7.28856	1.58312	3.27385
ANKRD28	NM_001195099	3.83705	11.4965	7.65941	1.58312	3.3367
ANKRD28	NM_015199	3.67662	11.0158	7.33916	1.58312	3.28259
ANKRD30B	NM_001145029	7.29024	1.97243	-5.31782	-1.886	3.0609
ANKRD33B	NM_001164440	1.3871	0.975752	-0.411346	-0.507483	1.3784
ANKRD36	NM_001164315	3.832	5.49107	1.65907	0.518989	0.895988
ANKRD36B	NM_025190	8.21817	8.62088	0.402707	0.0690174	1.31401
ANKRD36BP1	NR_026844	4.19863	1.64085	-2.55779	-1.35548	1.91653
ANKRD37	NM_181726	8.31635	22.7505	14.4341	1.45187	4.11598
ANKRD40	NM_052855	6.83155	15.2907	8.45913	1.16237	3.29251
ANKRD42	NM_182603	1.0106	5.92421	4.91361	2.55141	3.43292
ANKRD44	NM_001195144	1.27252	2.48654	1.21402	0.966448	1.00613
ANKRD44	NM_153697	1.58068	5.55964	3.97896	1.81444	2.69478
ANKRD5	NM_022096	0.677258	2.38208	1.70482	1.81444	1.97092
ANKRD5	NM_198798	0.688789	2.42264	1.73385	1.81444	1.98056
ANKRD50	NM_001167882	3.09914	7.67066	4.57153	1.30748	2.55291
ANKRD50	NM_020337	2.64891	6.5563	3.90739	1.30748	2.36125
ANKRD52	NM_173595	3.88852	2.45482	-1.4337	-0.663603	0.842912
ANKRD54	NM_138797	3.70056	1.4462	-2.25436	-1.35548	1.79237
ANKRD6	NM_001242809	0.483503	3.96806	3.48456	3.03684	3.53071
ANKRD6	NM_001242811	0.45123	3.7032	3.25197	3.03684	3.48093
ANKRD6	NM_001242813	0.493173	4.04742	3.55425	3.03684	3.54536
ANKRD6	NM_001242814	0.521902	4.2832	3.7613	3.03684	3.5882
ANKRD6	NM_014942	0.484861	3.9792	3.49434	3.03684	3.53277
ANKRD9	NM_152326	4.77704	1.86689	-2.91015	-1.35548	2.05239
ANKS1A	NM_015245	11.8226	14.817	2.99432	0.325697	1.6154
ANKS3	NM_001242929	10.2563	4.00823	-6.24812	-1.35548	2.97069
ANKS3	NM_133450	8.74715	3.41843	-5.32873	-1.35548	2.76834
ANKS6	NM_173551	1.81136	2.12366	0.312304	0.229482	1.69459
ANLN	NM_018685	5.9708	5.72748	-0.243323	-0.0600245	2.03994
ANO10	NM_001204831	12.2978	7.76359	-4.5342	-0.663603	2.27958
ANO10	NM_001204832	13.2725	8.37892	-4.89357	-0.663603	2.38506
ANO10	NM_001204833	14.0188	6.32146	-7.6973	-1.14903	3.16061
ANO10	NM_001204834	15.5541	7.01378	-8.54031	-1.14903	3.30074
ANO10	NM_018075	12.3113	7.77211	-4.53917	-0.663603	2.28109
ANO3	NM_031418	1.30854	0.511382	-0.797154	-1.35548	1.39438
ANO4	NM_178826	0.628436	2.21036	1.58193	1.81444	1.93133
ANO6	NM_001025356	8.05403	13.4185	5.36448	0.736442	2.53286
ANO6	NM_001142678	7.39138	12.7438	5.35238	0.785875	2.54458
ANO6	NM_001142679	9.37317	10.9892	1.61607	0.229482	0.729519
ANO6	NM_001204803	8.81094	13.2815	4.47058	0.592052	2.24012
ANO8	NM_020959	4.36515	2.19333	-2.17182	-0.99291	1.49594
ANP32A	NM_006305	5.24971	6.15484	0.905124	0.229482	0.270821
ANP32B	NM_006401	17.6242	9.39222	-8.232	-0.908021	3.1739
ANP32E	NM_001136478	10.1078	6.38107	-3.72676	-0.663603	2.01059
ANP32E	NM_001136479	9.10218	6.79097	-2.31121	-0.422595	1.2804
ANP32E	NM_030920	9.74777	6.15377	-3.594	-0.663603	1.96127
ANPEP	NM_001150	58.8767	39.0881	-19.7886	-0.590968	4.34696
ANTXR1	NM_018153	7.72553	14.2333	6.50772	0.881559	2.84232
ANTXR1	NM_032208	15.3777	12.8778	-2.49981	-0.255945	1.34637
ANTXR1	NM_053034	11.0783	9.2774	-1.8009	-0.255945	0.886474
ANTXR2	NM_001145794	25.8466	19.7628	-6.08383	-0.387189	2.6336
ANTXR2	NM_058172	17.7075	8.68167	-9.02582	-1.02832	3.33648
ANXA1	NM_000700	220.236	136.698	-83.5377	-0.688056	6.42132
ANXA10	NM_007193	5.36798	2.09783	-3.27015	-1.35548	2.18157
ANXA11	NM_001157	11.4611	28.0958	16.6347	1.29361	4.25741
ANXA11	NM_145868	11.2394	27.5525	16.313	1.29361	4.23058
ANXA11	NM_145869	10.4325	25.5744	15.1419	1.29361	4.12838
ANXA2	NM_001002857	400.646	440.018	39.3712	0.135232	5.30079
ANXA2	NM_001002858	402.864	442.453	39.5891	0.135232	5.30876
ANXA2	NM_001136015	394.85	433.652	38.8017	0.135232	5.27978
ANXA2	NM_004039	421.53	462.953	41.4234	0.135232	5.37408
ANXA2P1	NR_001562	5.78367	15.822	10.0383	1.45187	3.63041
ANXA2P2	NR_003573	239.151	173.792	-65.3593	-0.460562	6.04788
ANXA2P3	NR_001446	1.91789	6.7457	4.8278	1.81444	2.90712
ANXA2R	NM_001014279	10.2257	2.39776	-7.82798	-2.09245	3.63196
ANXA4	NM_001153	3.62627	4.25149	0.62522	0.229482	0.715371
ANXA5	NM_001154	137.635	112.006	-25.6286	-0.297266	4.68911
ANXA6	NM_001155	52.787	61.8882	9.10121	0.229482	3.19431
ANXA6	NM_001193544	55.0501	64.5415	9.4914	0.229482	3.25472
ANXA7	NM_001156	10.8992	26.9765	16.0773	1.30748	4.21488
ANXA7	NM_004034	10.5728	26.1687	15.5959	1.30748	4.1732
ANXA8	NM_001040084	1.26857	10.411	9.14248	3.03684	4.40624
ANXA8L1	NM_001098845	1.32506	10.8746	9.54954	3.03684	4.45199
AOX1	NM_001159	1.57459	1.84608	0.271482	0.229482	1.89502
AP1AR	NM_001128426	4.60868	7.5646	2.95591	0.714909	1.71929
AP1AR	NM_018569	4.45178	7.30707	2.85528	0.714909	1.67397
AP1B1	NM_001127	6.81683	6.53903	-0.277801	-0.0600245	1.84885
AP1B1	NM_001166019	6.96691	6.68299	-0.283917	-0.0600245	1.81745
AP1B1	NM_145730	6.86614	6.58633	-0.27981	-0.0600245	1.83846
AP1G1	NM_001030007	10.2084	12.855	2.64663	0.332576	1.443
AP1G1	NM_001128	10.2219	12.872	2.65011	0.332576	1.44485
AP1M1	NM_001130524	5.41438	1.26958	-4.1448	-2.09245	2.93022
AP1M1	NM_032493	5.49715	1.28899	-4.20816	-2.09245	2.94558
AP1S1	NM_001283	17.9664	7.02135	-10.945	-1.35548	3.70878
AP1S2	NM_003916	5.67052	6.64819	0.977676	0.229482	0.231782
AP2A1	NM_014203	5.1798	23.4239	18.2441	2.17701	4.72124
AP2A1	NM_130787	5.27938	23.8742	18.5949	2.17701	4.74564
AP2A2	NM_001242837	6.117	9.77953	3.66253	0.676941	1.99143
AP2A2	NM_012305	6.12094	9.78583	3.66489	0.676941	1.9923
AP2B1	NM_001030006	8.53618	15.2753	6.73909	0.839536	2.87774
AP2B1	NM_001282	8.59885	15.3874	6.78857	0.839536	2.88783
AP2M1	NM_001025205	100.407	108.301	7.89407	0.109188	2.98277
AP2M1	NM_004068	100.045	107.91	7.86561	0.109188	2.97756
AP2S1	NM_004069	49.4558	30.6967	-18.7591	-0.688056	4.28512
AP2S1	NM_021575	56.7212	35.2063	-21.5149	-0.688056	4.48041
AP3B1	NM_003664	8.44432	12.9465	4.50215	0.616505	2.25647
AP3D1	NM_003938	14.3753	8.11481	-6.26052	-0.824966	2.77189
AP3M1	NM_012095	5.55505	8.88111	3.32607	0.676941	1.86128
AP3M1	NM_207012	5.4218	8.66809	3.24629	0.676941	1.8287
AP3M2	NM_001134296	2.11648	5.78991	3.67343	1.45187	2.37309
AP3M2	NM_006803	2.15106	5.88451	3.73345	1.45187	2.39163
AP3S1	NM_001284	22.0952	11.7749	-10.3203	-0.908021	3.48769
AP3S2	NM_005829	3.05428	7.67332	4.61904	1.32902	2.57677
AP4B1	NM_006594	3.127	6.11023	2.98323	0.966448	1.84948
AP4E1	NM_007347	2.71238	2.27145	-0.440928	-0.255945	1.20879
AP4M1	NM_004722	6.93029	4.8751	-2.05519	-0.507483	1.15656
AP5B1	NM_138368	0.582488	3.41458	2.8321	2.55141	2.96063
AP5M1	NM_018229	9.20218	4.90398	-4.29819	-0.908021	2.29133
AP5S1	NM_001204446	3.963	4.64627	0.683276	0.229482	0.595456
AP5S1	NM_001204447	4.29617	5.03689	0.74072	0.229482	0.490053
AP5S1	NM_018347	4.1671	4.88557	0.718466	0.229482	0.529338
AP5Z1	NM_014855	1.40741	2.7501	1.3427	0.966448	1.05582
APAF1	NM_001160	1.10506	3.02304	1.91798	1.45187	1.72938
APAF1	NM_013229	1.08515	2.96856	1.88341	1.45187	1.71527
APAF1	NM_181861	1.08017	2.95494	1.87477	1.45187	1.71174
APAF1	NM_181868	1.0999	3.00891	1.90902	1.45187	1.72572
APAF1	NM_181869	1.70864	3.33872	1.63008	0.966448	1.19623
APBA1	NM_001163	1.17975	2.30526	1.12551	0.966448	0.981386
APBA2	NM_001130414	2.15703	2.52893	0.371903	0.229482	1.44534
APBA2	NM_005503	2.13568	2.5039	0.368221	0.229482	1.45951
APBA3	NM_004886	3.59939	1.40666	-2.19273	-1.35548	1.76646
APBB1	NM_001164	2.94	10.3407	7.40068	1.81444	3.41039
APBB1	NM_145689	2.96582	10.4315	7.46568	1.81444	3.42108
APBB1IP	NM_019043	4.90929	5.75572	0.84643	0.229482	0.332446
APBB2	NM_001166050	2.02007	0.338338	-1.68174	-2.57787	2.68474
APBB2	NM_001166051	1.85125	0.434086	-1.41716	-2.09245	2.15206
APBB2	NM_001166052	1.85284	0.434459	-1.41838	-2.09245	2.15235
APBB2	NM_001166053	1.85257	0.434397	-1.41818	-2.09245	2.1523
APBB2	NM_001166054	1.8539	0.434708	-1.41919	-2.09245	2.15254
APBB2	NM_004307	2.0194	0.338224	-1.68117	-2.57787	2.68461
APBB2	NM_173075	2.03504	0.340845	-1.6942	-2.57787	2.68774
APBB3	NM_006051	5.99898	1.40666	-4.59232	-2.09245	3.03561
APBB3	NM_133172	6.0157	1.41058	-4.60512	-2.09245	3.03852
APBB3	NM_133173	6.05793	1.42048	-4.63745	-2.09245	3.04584
APBB3	NM_133174	6.07498	1.42448	-4.6505	-2.09245	3.04879
APC	NM_000038	3.61951	3.67776	0.0582457	0.0230312	4.10177
APC	NM_001127510	3.58344	3.64111	0.0576653	0.0230312	4.11622
APC	NM_001127511	3.59472	3.65257	0.0578467	0.0230312	4.11169
APC2	NM_005883	0.255064	0.897123	0.642059	1.81444	1.92375
APCDD1L	NM_153360	19.1358	14.6316	-4.50423	-0.387189	2.20553
APCDD1L-AS1	NR_034147	6.17348	4.34272	-1.83076	-0.507483	1.0093
APEH	NM_001640	6.57147	5.5032	-1.06827	-0.255945	0.273102
APEX1	NM_001244249	11.7081	33.3363	21.6282	1.50959	4.68473
APEX1	NM_001641	11.6704	33.229	21.5586	1.50959	4.68033
APEX1	NM_080648	12.1884	34.7038	22.5155	1.50959	4.73967
APEX1	NM_080649	12.1069	34.472	22.3651	1.50959	4.73051
APEX2	NM_014481	3.92892	10.7481	6.81916	1.45187	3.12707
APH1A	NM_001077628	4.02877	4.72339	0.694617	0.229482	0.573615
APH1A	NM_001243771	3.70762	4.34687	0.639246	0.229482	0.685131
APH1A	NM_001243772	4.52123	5.30075	0.779523	0.229482	0.426362
APH1A	NM_016022	3.42783	4.01884	0.591007	0.229482	0.792697
APH1B	NM_001145646	1.90847	2.23752	0.329047	0.229482	1.61997
APH1B	NM_031301	1.85249	2.17188	0.319394	0.229482	1.6625
API5	NM_001142930	7.55858	10.473	2.91444	0.47049	1.61335
API5	NM_001142931	7.90912	10.9587	3.0496	0.47049	1.67601
API5	NM_001243747	7.18324	12.1647	4.98148	0.759997	2.43806
API5	NM_006595	7.56862	10.4869	2.91831	0.47049	1.61518
APIP	NM_015957	2.05815	12.065	10.0069	2.55141	4.18945
APLF	NM_173545	3.36342	3.94332	0.5799	0.229482	0.818934
APLP1	NM_001024807	3.1704	1.23901	-1.93139	-1.35548	1.65504
APLP1	NM_005166	3.17428	1.24053	-1.93376	-1.35548	1.65605
APLP2	NM_001142276	30.856	15.2743	-15.5817	-1.01444	4.08959
APLP2	NM_001142277	30.8575	15.9855	-14.872	-0.948855	4.00845
APLP2	NM_001142278	32.6893	18.6713	-14.0179	-0.807993	3.89395
APLP2	NM_001243299	30.1391	15.6134	-14.5257	-0.948855	3.97544
APLP2	NM_001642	30.5646	15.13	-15.4345	-1.01444	4.07633
APMAP	NM_020531	22.1495	20.5013	-1.64814	-0.111555	0.729422
APOA1BP	NM_144772	6.92906	13.5395	6.61048	0.966448	2.89107
APOBEC3C	NM_014508	7.00403	19.1605	12.1564	1.45187	3.88513
APOBEC3F	NM_145298	0.552059	1.94173	1.38967	1.81444	1.87552
APOC4	NM_001646	63.1502	44.4229	-18.7273	-0.507483	4.25742
APOL2	NM_030882	1.01735	8.34929	7.33194	3.03684	4.18131
APOL2	NM_145637	0.963946	7.911	6.94706	3.03684	4.12823
APOL6	NM_030641	3.83049	3.29334	-0.537149	-0.217977	0.922722
APOLD1	NM_001130415	2.73291	1.92246	-0.810448	-0.507483	0.591164
APOLD1	NM_030817	2.78704	1.96054	-0.8265	-0.507483	0.577162
APOOL	NM_198450	1.20109	1.40818	0.207085	0.229482	2.28326
APOPT1	NM_032374	14.6754	7.37384	-7.30155	-0.99291	3.0352
APP	NM_000484	36.3466	40.9421	4.59555	0.171767	2.20693
APP	NM_001136016	37.1231	41.8169	4.69374	0.171767	2.23734
APP	NM_001136129	39.157	44.0344	4.87741	0.169361	2.29238
APP	NM_001136130	38.1088	42.9272	4.81836	0.171767	2.27504
APP	NM_001136131	38.5034	43.2994	4.796	0.169361	2.26816
APP	NM_001204301	36.895	41.5598	4.66489	0.171767	2.22847
APP	NM_001204302	37.4921	42.2324	4.74038	0.171767	2.25157
APP	NM_001204303	37.8261	42.5377	4.71163	0.169361	2.24263
APP	NM_201413	36.9259	41.5947	4.6688	0.171767	2.22968
APP	NM_201414	37.2267	41.8637	4.63698	0.169361	2.21965
APPBP2	NM_006380	7.60575	7.97845	0.372697	0.0690174	1.4256
APPL1	NM_012096	3.84528	3.50643	-0.338856	-0.133088	1.56692
APPL2	NM_018171	8.81756	10.3378	1.52027	0.229482	0.646433
APRT	NM_000485	3.20837	18.8077	15.5993	2.55141	4.71363
APRT	NM_001030018	3.84719	22.5525	18.7053	2.55141	4.93594
APTX	NM_001195248	3.88374	7.58891	3.70518	0.966448	2.12235
APTX	NM_001195249	3.58113	6.99761	3.41648	0.966448	2.01887
APTX	NM_001195250	4.22605	8.25779	4.03175	0.966448	2.23154
APTX	NM_001195251	3.62627	7.08582	3.45955	0.966448	2.03475
APTX	NM_001195252	4.35396	8.50775	4.15378	0.966448	2.27039
APTX	NM_001195254	4.17606	8.16012	3.98406	0.966448	2.21608
APTX	NM_175069	3.81507	7.45473	3.63966	0.966448	2.09947
APTX	NM_175073	3.68826	7.20694	3.51868	0.966448	2.0563
AQP1	NM_001185060	1.04108	3.66172	2.62064	1.81444	2.28563
AQP1	NM_001185061	0.972636	3.421	2.44836	1.81444	2.22733
AQP1	NM_001185062	1.06375	3.74145	2.67771	1.81444	2.30466
AQP1	NM_198098	0.922393	3.24428	2.32189	1.81444	2.18384
AQP7P3	NR_026558	14.6833	17.2149	2.53161	0.229482	1.35956
AQR	NM_014691	3.56774	7.76818	4.20044	1.12257	2.35527
AR	NM_000044	1.70084	5.41251	3.71168	1.67005	2.52369
AR	NM_001011645	1.59687	2.62106	1.0242	0.714909	0.715741
ARAP1	NM_001040118	2.52011	5.3183	2.79819	1.07748	1.83431
ARAP1	NM_001135190	2.7358	5.77347	3.03768	1.07748	1.93144
ARAP1	NM_015242	2.61637	5.52144	2.90507	1.07748	1.87834
ARAP3	NM_022481	1.47614	1.73065	0.254508	0.229482	1.98751
ARC	NM_015193	0.879768	3.09436	2.21459	1.81444	2.1466
ARCN1	NM_001142281	21.398	44.5097	23.1117	1.05665	4.65214
ARCN1	NM_001655	21.2807	43.0952	21.8144	1.01798	4.56223
ARF1	NM_001024226	61.6779	81.5433	19.8654	0.402814	4.33096
ARF1	NM_001024227	60.633	80.1619	19.5289	0.402814	4.30642
ARF1	NM_001024228	61.305	81.0503	19.7453	0.402814	4.32225
ARF1	NM_001658	64.4547	85.2145	20.7598	0.402814	4.39422
ARF3	NM_001659	13.9084	16.3064	2.398	0.229482	1.28253
ARF4	NM_001660	165.17	155.267	-9.90301	-0.0892003	3.30907
ARF5	NM_001662	11.8119	19.3877	7.57588	0.714909	3.00762
ARF6	NM_001663	9.8597	5.3945	-4.4652	-0.870054	2.32746
ARFGAP1	NM_018209	7.16998	14.0103	6.84032	0.966448	2.93759
ARFGAP1	NM_175609	7.11742	13.9076	6.79018	0.966448	2.92757
ARFGAP2	NM_001242832	4.40633	1.03321	-3.37312	-2.09245	2.73041
ARFGAP2	NM_032389	4.28385	1.00449	-3.27936	-2.09245	2.70446
ARFGAP3	NM_001142293	14.3789	12.3625	-2.01635	-0.217977	1.03496
ARFGAP3	NM_014570	13.7089	11.7865	-1.9224	-0.217977	0.967774
ARFGEF1	NM_006421	6.80886	6.30221	-0.506647	-0.111555	0.98727
ARFGEF2	NM_006420	2.58801	4.38276	1.79475	0.759997	1.13559
ARFIP1	NM_001025593	7.78304	9.12494	1.3419	0.229482	0.482367
ARFIP1	NM_001025595	7.54124	8.84145	1.30021	0.229482	0.442847
ARFIP1	NM_014447	8.15055	9.55582	1.40527	0.229482	0.541841
ARFIP2	NM_001242854	2.01962	0.789278	-1.23035	-1.35548	1.38808
ARFIP2	NM_012402	2.09535	0.818874	-1.27648	-1.35548	1.40048
ARG2	NM_001172	9.15359	7.66557	-1.48802	-0.255945	0.627924
ARGFX	NM_001012659	1.53356	0.599322	-0.934237	-1.35548	1.35903
ARGLU1	NM_018011	4.43602	19.0698	14.6338	2.10395	4.40602
ARHGAP1	NM_004308	8.51697	8.16988	-0.347085	-0.0600245	1.52782
ARHGAP10	NM_024605	12.7086	4.96657	-7.742	-1.35548	3.24897
ARHGAP11A	NM_014783	1.3831	3.78365	2.40055	1.45187	1.92459
ARHGAP11A	NM_199357	3.14345	8.59933	5.45588	1.45187	2.846
ARHGAP12	NM_018287	5.58543	5.09323	-0.492202	-0.133088	1.0313
ARHGAP17	NM_001006634	5.21107	0.87279	-4.33828	-2.57787	3.33581
ARHGAP17	NM_018054	5.58696	0.935747	-4.65121	-2.57787	3.40047
ARHGAP18	NM_033515	6.65974	6.07286	-0.586872	-0.133088	0.780315
ARHGAP21	NM_020824	9.75405	19.0596	9.30559	0.966448	3.36009
ARHGAP22	NM_021226	12.2441	5.52122	-6.72289	-1.14903	2.97955
ARHGAP23	NM_001199417	4.82234	0.51398	-4.30836	-3.22995	3.8565
ARHGAP24	NM_001025616	5.01775	7.19018	2.17244	0.518989	1.23378
ARHGAP24	NM_001042669	5.55481	7.95976	2.40496	0.518989	1.36826
ARHGAP24	NM_031305	5.09454	7.30022	2.20568	0.518989	1.25369
ARHGAP27	NM_199282	2.12807	0.831662	-1.29641	-1.35548	1.40627
ARHGAP29	NM_004815	3.6919	5.66026	1.96836	0.616505	1.15525
ARHGAP31	NM_020754	4.8072	4.88456	0.0773581	0.0230312	3.69238
ARHGAP32	NM_001142685	0.76822	0.900672	0.132452	0.229482	2.92547
ARHGAP32	NM_014715	0.822564	0.964386	0.141822	0.229482	2.82718
ARHGAP35	NM_004491	3.2044	3.07382	-0.130586	-0.0600245	2.93754
ARHGAP39	NM_025251	0.503433	1.7707	1.26726	1.81444	1.84634
ARHGAP42	NM_152432	1.63457	0.638797	-0.995772	-1.35548	1.35549
ARHGAP44	NM_014859	3.04177	2.13973	-0.902043	-0.507483	0.52883
ARHGAP5	NM_001030055	5.66142	4.74109	-0.920329	-0.255945	0.282585
ARHGAP5	NM_001173	5.66319	4.74258	-0.920617	-0.255945	0.282395
ARHGDIA	NM_001185077	26.1909	21.9333	-4.25763	-0.255945	2.10566
ARHGDIA	NM_001185078	30.6496	25.6671	-4.98244	-0.255945	2.33095
ARHGDIA	NM_004309	28.5269	23.8895	-4.63738	-0.255945	2.22806
ARHGEF1	NM_004706	2.41751	2.83433	0.416813	0.229482	1.28321
ARHGEF1	NM_198977	2.49437	2.92444	0.430065	0.229482	1.23882
ARHGEF1	NM_199002	2.39885	2.81244	0.413595	0.229482	1.29422
ARHGEF10	NM_014629	1.38928	9.22994	7.84066	2.73198	4.03614
ARHGEF10L	NM_001011722	3.0382	2.13722	-0.900984	-0.507483	0.529309
ARHGEF10L	NM_018125	2.88068	2.02641	-0.854271	-0.507483	0.556035
ARHGEF11	NM_014784	1.91251	0.448451	-1.46406	-2.09245	2.16352
ARHGEF11	NM_198236	1.8792	0.440639	-1.43856	-2.09245	2.15721
ARHGEF12	NM_001198665	7.15383	9.62981	2.47598	0.428791	1.37649
ARHGEF12	NM_015313	7.11235	9.57397	2.46162	0.428791	1.36852
ARHGEF17	NM_014786	3.6453	8.93613	5.29083	1.29361	2.72951
ARHGEF18	NM_001130955	2.25497	2.64376	0.388789	0.229482	1.38213
ARHGEF18	NM_015318	2.48004	2.90763	0.427593	0.229482	1.24699
ARHGEF2	NM_001162383	4.33384	5.08105	0.747214	0.229482	0.478961
ARHGEF2	NM_001162384	4.33695	5.0847	0.74775	0.229482	0.478053
ARHGEF2	NM_004723	4.41298	5.17384	0.760859	0.229482	0.456216
ARHGEF25	NM_001111270	3.45836	4.05463	0.596269	0.229482	0.780464
ARHGEF25	NM_182947	3.04368	3.56845	0.524773	0.229482	0.958122
ARHGEF28	NM_001080479	1.22284	0.477891	-0.744948	-1.35548	1.42048
ARHGEF28	NM_001177693	1.23804	0.483832	-0.754209	-1.35548	1.41525
ARHGEF3	NM_001128615	2.13451	0.834176	-1.30033	-1.35548	1.40744
ARHGEF3	NM_001128616	1.91553	0.748598	-1.16693	-1.35548	1.37366
ARHGEF3	NM_019555	2.15643	0.842744	-1.31369	-1.35548	1.41148
ARHGEF35	NM_001003702	3.13964	1.22699	-1.91265	-1.35548	1.64701
ARHGEF39	NM_032818	2.06417	0.806687	-1.25748	-1.35548	1.3952
ARHGEF40	NM_018071	12.8082	9.45486	-3.35336	-0.437943	1.79971
ARHGEF5	NM_005435	2.35893	1.65938	-0.699543	-0.507483	0.723391
ARHGEF6	NM_004840	1.4739	4.03206	2.55816	1.45187	1.98601
ARHGEF7	NM_001113511	0.468626	1.64827	1.17964	1.81444	1.83003
ARHGEF7	NM_001113512	0.481704	1.69427	1.21256	1.81444	1.83563
ARHGEF7	NM_001113513	1.57046	1.84122	0.270769	0.229482	1.89879
ARHGEF7	NM_003899	1.53538	1.8001	0.264721	0.229482	1.93114
ARHGEF7	NM_145735	0.474031	1.66728	1.19325	1.81444	1.83226
ARHGEF9	NM_001173479	0.533517	1.87651	1.34299	1.81444	1.86366
ARHGEF9	NM_001173480	0.492329	1.73164	1.23931	1.81444	1.84066
ARHGEF9	NM_015185	0.475075	1.67095	1.19588	1.81444	1.83271
ARID1A	NM_006015	0.301591	1.76795	1.46636	2.55141	2.61049
ARID1A	NM_139135	0.326337	1.91301	1.58667	2.55141	2.6369
ARID1B	NM_017519	26.7035	28.7776	2.07415	0.10792	1.05804
ARID1B	NM_020732	26.5954	28.6612	2.06576	0.10792	1.05222
ARID2	NM_152641	3.36413	3.22704	-0.137096	-0.0600245	2.86737
ARID3A	NM_005224	2.76423	1.08027	-1.68395	-1.35548	1.55003
ARID3B	NM_006465	0.610506	5.01036	4.39986	3.03684	3.71364
ARID4A	NM_002892	1.34572	4.73321	3.38749	1.81444	2.52796
ARID4A	NM_023000	1.38458	4.86989	3.48531	1.81444	2.55673
ARID4A	NM_023001	1.39577	4.90927	3.5135	1.81444	2.56493
ARID4B	NM_001206794	2.17723	3.57366	1.39643	0.714909	0.862073
ARID4B	NM_016374	2.1338	3.50238	1.36858	0.714909	0.846175
ARID4B	NM_031371	2.22857	3.65794	1.42936	0.714909	0.881307
ARID5A	NM_212481	1.17369	4.12815	2.95446	1.81444	2.39475
ARID5B	NM_001244638	4.79132	7.34585	2.55453	0.616505	1.48689
ARID5B	NM_032199	4.23864	6.4985	2.25986	0.616505	1.32801
ARIH1	NM_005744	54.7318	59.5435	4.81178	0.121567	2.26983
ARIH2	NM_006321	3.18705	11.2096	8.02257	1.81444	3.5095
ARIH2OS	NM_001123040	1.62025	5.69881	4.07856	1.81444	2.72126
ARL1	NM_001177	18.5516	12.2936	-6.25803	-0.59364	2.71149
ARL13B	NM_001174150	0.6494	2.2841	1.6347	1.81444	1.94806
ARL13B	NM_001174151	0.661174	2.32551	1.66434	1.81444	1.95764
ARL13B	NM_144996	0.706262	2.4841	1.77783	1.81444	1.99532
ARL13B	NM_182896	0.675844	2.37711	1.70126	1.81444	1.96974
ARL14EP	NM_152316	4.3884	1.71501	-2.67339	-1.35548	1.96213
ARL16	NM_001040025	6.43535	7.5449	1.10955	0.229482	0.27414
ARL17A	NM_001113738	4.4192	4.02977	-0.38943	-0.133088	1.36706
ARL2	NM_001199745	14.4002	23.6362	9.236	0.714909	3.28598
ARL2	NM_001667	13.21	21.6826	8.47262	0.714909	3.16462
ARL2BP	NM_012106	11.0964	30.3556	19.2593	1.45187	4.5077
ARL3	NM_004311	0.668342	5.48502	4.81667	3.03684	3.7903
ARL4A	NM_001037164	0.867389	5.0847	4.21731	2.55141	3.2895
ARL4A	NM_001195396	0.807094	4.73124	3.92415	2.55141	3.2249
ARL4A	NM_005738	0.80634	4.72682	3.92048	2.55141	3.22407
ARL4A	NM_212460	0.868262	5.08981	4.22155	2.55141	3.29042
ARL4C	NM_005737	1.93799	3.78688	1.84889	0.966448	1.31156
ARL4D	NM_001661	1.63354	9.57591	7.94238	2.55141	3.9303
ARL5A	NM_001037174	4.44414	1.04208	-3.40207	-2.09245	2.73835
ARL5A	NM_012097	5.71919	0.957894	-4.76129	-2.57787	3.42258
ARL5A	NM_177985	4.4472	1.04279	-3.40441	-2.09245	2.73899
ARL5B	NM_178815	3.60707	2.53739	-1.06968	-0.507483	0.516705
ARL6IP1	NM_015161	10.2926	4.02239	-6.2702	-1.35548	2.97522
ARL6IP4	NM_001002251	5.74942	29.2097	23.4603	2.34496	5.12063
ARL6IP4	NM_001002252	5.55216	28.2075	22.6554	2.34496	5.07591
ARL6IP4	NM_016638	5.89338	29.9411	24.0477	2.34496	5.15238
ARL6IP4	NM_018694	5.64907	28.6999	23.0508	2.34496	5.09806
ARL6IP5	NM_006407	23.1175	27.1033	3.98578	0.229482	2.00802
ARL6IP6	NM_152522	4.58096	7.51909	2.93813	0.714909	1.71138
ARL8A	NM_138795	3.31236	14.2393	10.927	2.10395	4.04078
ARL8B	NM_018184	7.80651	9.15246	1.34595	0.229482	0.486191
ARMC1	NM_018120	5.95796	4.98942	-0.968534	-0.255945	0.260068
ARMC10	NM_001161009	11.2617	1.2003	-10.0614	-3.22995	4.63966
ARMC10	NM_001161010	11.5917	1.23548	-10.3562	-3.22995	4.66967
ARMC10	NM_001161011	11.5917	1.23548	-10.3562	-3.22995	4.66967
ARMC10	NM_001161012	12.1092	1.29063	-10.8185	-3.22995	4.71538
ARMC10	NM_001161013	12.4916	1.33139	-11.1602	-3.22995	4.74815
ARMC10	NM_031905	10.8127	1.15245	-9.66028	-3.22995	4.59771
ARMC5	NM_001105247	0.716226	4.19857	3.48234	2.55141	3.12248
ARMC5	NM_024742	0.554068	3.24798	2.69392	2.55141	2.92468
ARMC6	NM_001199196	1.04066	6.10041	5.05975	2.55141	3.46135
ARMC6	NM_033415	1.08788	6.37724	5.28936	2.55141	3.50493
ARMC7	NM_024585	3.65356	1.42783	-2.22573	-1.35548	1.78036
ARMC8	NM_014154	4.09288	6.71797	2.62509	0.714909	1.56518
ARMC8	NM_015396	2.027	11.8824	9.85543	2.55141	4.17202
ARMC8	NM_213654	4.02418	6.60521	2.58103	0.714909	1.54349
ARMC9	NM_025139	3.50202	1.3686	-2.13341	-1.35548	1.74136
ARMCX1	NM_016608	3.64157	4.26943	0.627858	0.229482	0.70962
ARMCX2	NM_014782	6.48912	16.3027	9.81359	1.32902	3.55273
ARMCX2	NM_177949	6.37275	16.0104	9.63761	1.32902	3.52853
ARMCX3	NM_016607	11.4396	18.7767	7.33711	0.714909	2.96276
ARMCX3	NM_177947	11.5347	18.9328	7.39813	0.714909	2.97436
ARMCX3	NM_177948	11.7051	19.2124	7.50738	0.714909	2.99489
ARMCX5-GPRASP2	NM_001199818	1.97144	3.85224	1.8808	0.966448	1.32837
ARMCX6	NM_001009584	10.2628	8.59446	-1.66834	-0.255945	0.781509
ARMCX6	NM_001184768	9.36162	7.83978	-1.52184	-0.255945	0.657663
ARMCX6	NM_019007	9.80742	8.21311	-1.59431	-0.255945	0.71996
ARNT	NM_001197325	3.74542	14.4282	10.6828	1.94569	3.93231
ARNT	NM_001668	3.70864	14.2865	10.5778	1.94569	3.91994
ARNT	NM_178427	3.7431	14.4192	10.6761	1.94569	3.93153
ARNT2	NM_014862	1.18443	0.46288	-0.721547	-1.35548	1.43493
ARNTL	NM_001030272	2.83484	1.10787	-1.72697	-1.35548	1.56801
ARNTL	NM_001030273	2.76324	1.07989	-1.68335	-1.35548	1.54979
ARNTL	NM_001178	2.77906	1.08607	-1.69299	-1.35548	1.5538
ARNTL2	NM_001248002	3.86494	4.53131	0.66637	0.229482	0.628964
ARNTL2	NM_001248003	3.90147	4.57414	0.672668	0.229482	0.616347
ARNTL2	NM_001248004	3.91919	4.59491	0.675723	0.229482	0.610286
ARNTL2	NM_001248005	3.96061	4.64347	0.682864	0.229482	0.596258
ARNTL2	NM_020183	3.84304	4.50563	0.662593	0.229482	0.636605
ARPC1A	NM_001190996	14.5186	17.0219	2.50322	0.229482	1.34353
ARPC1A	NM_006409	14.5006	17.0007	2.5001	0.229482	1.34176
ARPC1B	NM_005720	11.8381	17.8446	6.00652	0.592052	2.65342
ARPC2	NM_005731	104.668	75.3509	-29.3172	-0.474125	4.89668
ARPC2	NM_152862	105.497	77.5662	-27.9312	-0.443708	4.82425
ARPC3	NM_005719	26.3602	17.1695	-9.19072	-0.618515	3.2594
ARPC4	NM_001024959	17.745	32.1524	14.4074	0.857513	3.94311
ARPC4	NM_001024960	19.5074	35.3456	15.8383	0.857513	4.07655
ARPC4	NM_001198780	19.5207	35.3698	15.8491	0.857513	4.07752
ARPC4	NM_005718	14.4499	26.1819	11.732	0.857513	3.65442
ARPC4-TTLL3	NM_001198793	1.9482	6.85229	4.90409	1.81444	2.92482
ARPC5	NM_005717	48.3344	78.1099	29.7755	0.692454	4.94478
ARPC5L	NM_030978	17.6821	8.88458	-8.79747	-0.99291	3.29047
ARPP19	NM_006628	8.52687	18.2299	9.70299	1.09622	3.45685
ARRB1	NM_004041	1.03263	0.403558	-0.629076	-1.35548	1.51145
ARRB1	NM_020251	1.03594	0.40485	-0.631089	-1.35548	1.50942
ARRB2	NM_004313	1.34922	4.74554	3.39632	1.81444	2.53057
ARRB2	NM_199004	1.38162	4.8595	3.47787	1.81444	2.55456
ARRDC1	NM_152285	4.86075	1.8996	-2.96114	-1.35548	2.07127
ARRDC2	NM_001025604	3.07623	1.2022	-1.87402	-1.35548	1.63046
ARRDC2	NM_015683	3.10327	1.21277	-1.89049	-1.35548	1.63751
ARRDC3	NM_020801	1.86673	8.0248	6.15807	2.10395	3.36214
ARRDC4	NM_183376	3.18313	3.73195	0.548816	0.229482	0.895508
ARSA	NM_000487	0.600037	3.51746	2.91742	2.55141	2.98258
ARSA	NM_001085425	0.615002	3.60518	2.99018	2.55141	3.00114
ARSA	NM_001085426	0.622095	3.64676	3.02467	2.55141	3.00988
ARSA	NM_001085427	0.628894	3.68662	3.05773	2.55141	3.01823
ARSA	NM_001085428	0.659658	3.86696	3.2073	2.55141	3.0556
ARSB	NM_000046	10.662	11.5002	0.838255	0.109188	0.276969
ARSB	NM_198709	13.1127	6.98795	-6.12473	-0.908021	2.76783
ARSI	NM_001012301	2.45263	0.958498	-1.49413	-1.35548	1.47408
ARSJ	NM_024590	1.66043	1.94671	0.286281	0.229482	1.81903
ARSK	NM_198150	2.32211	4.53747	2.21535	0.966448	1.50029
ARV1	NM_022786	5.37541	6.30221	0.926797	0.229482	0.254344
AS3MT	NM_020682	1.04994	3.6929	2.64296	1.81444	2.29309
ASAH1	NM_001127505	13.5449	23.2095	9.66466	0.77697	3.36368
ASAH1	NM_004315	13.1945	22.6091	9.41461	0.77697	3.3269
ASAH1	NM_177924	12.8568	22.0305	9.17367	0.77697	3.29055
ASAP1	NM_001247996	5.30398	8.13183	2.82785	0.616505	1.62148
ASAP1	NM_018482	4.5613	8.26467	3.70337	0.857513	2.07438
ASAP2	NM_001135191	11.596	7.06957	-4.52644	-0.713934	2.29239
ASAP2	NM_003887	11.3222	6.90263	-4.41956	-0.713934	2.25965
ASAP3	NM_001143778	4.41836	2.22006	-2.1983	-0.99291	1.50905
ASAP3	NM_017707	4.38947	2.20554	-2.18392	-0.99291	1.50194
ASB1	NM_001040445	5.68379	8.44076	2.75697	0.570519	1.57038
ASB14	NM_001142733	0.815483	2.86825	2.05277	1.81444	2.09016
ASB14	NM_130387	1.17743	4.14129	2.96386	1.81444	2.39775
ASB16	NM_080863	1.21045	4.25745	3.047	1.81444	2.42403
ASB3	NM_001201965	3.17299	3.72005	0.547067	0.229482	0.899959
ASB3	NM_016115	3.4038	3.99066	0.586863	0.229482	0.802419
ASB3	NM_145863	3.74697	4.393	0.64603	0.229482	0.6708
ASB6	NM_001202403	1.71278	8.70173	6.98895	2.34496	3.65613
ASB6	NM_017873	1.68054	8.53794	6.85739	2.34496	3.63514
ASB6	NM_177999	1.72113	8.74415	7.02302	2.34496	3.66151
ASB7	NM_024708	1.47699	8.6582	7.18121	2.55141	3.82091
ASB7	NM_198243	0.521692	4.28147	3.75978	3.03684	3.58789
ASB8	NM_024095	0.990875	3.48515	2.49427	1.81444	2.24298
ASCC1	NM_001198798	1.24299	7.28652	6.04353	2.55141	3.63947
ASCC1	NM_001198799	1.06769	6.2589	5.1912	2.55141	3.48646
ASCC1	NM_001198800	1.20763	7.07921	5.87158	2.55141	3.60989
ASCC2	NM_001242906	2.99325	8.18842	5.19518	1.45187	2.78548
ASCC2	NM_032204	2.7515	7.52708	4.77559	1.45187	2.68254
ASCC3	NM_006828	3.06934	7.59691	4.52757	1.30748	2.54095
ASCC3	NM_022091	0.746155	7.87322	7.12707	3.39941	4.42534
ASH1L	NM_018489	4.618	4.38293	-0.23507	-0.0753725	2.0902
ASH1L-AS1	NR_027023	1.31831	4.63681	3.3185	1.81444	2.50738
ASH2L	NM_001105214	0.978148	3.44038	2.46224	1.81444	2.23207
ASH2L	NM_004674	1.002	3.52426	2.52227	1.81444	2.25248
ASL	NM_000048	6.68687	1.56796	-5.11892	-2.09245	3.15092
ASL	NM_001024943	6.28436	1.47358	-4.81079	-2.09245	3.08453
ASL	NM_001024944	6.47289	1.51778	-4.95511	-2.09245	3.116
ASL	NM_001024946	6.53168	1.53157	-5.00011	-2.09245	3.12567
ASMTL	NM_001173474	3.72541	1.45591	-2.2695	-1.35548	1.7987
ASMTL	NM_004192	3.64157	1.42314	-2.21843	-1.35548	1.77729
ASNA1	NM_004317	6.06834	21.3438	15.2755	1.81444	4.33149
ASNS	NM_001178075	14.2049	10.598	-3.60687	-0.422595	1.89838
ASNS	NM_001178076	13.1578	11.9983	-1.1595	-0.133088	0.251582
ASNS	NM_001178077	13.6751	12.47	-1.20509	-0.133088	0.300244
ASNS	NM_001673	13.6992	10.2208	-3.47849	-0.422595	1.84744
ASNS	NM_133436	12.2025	11.7053	-0.49728	-0.0600245	1.00965
ASNS	NM_183356	12.0835	11.591	-0.492428	-0.0600245	1.02378
ASNSD1	NM_019048	13.6216	6.14238	-7.47925	-1.14903	3.12203
ASPH	NM_001164750	40.6911	27.6817	-13.0094	-0.555779	3.74297
ASPH	NM_001164751	86.5198	64.5508	-21.969	-0.422595	4.47738
ASPH	NM_001164752	87.9035	65.5832	-22.3203	-0.422595	4.50017
ASPH	NM_001164753	88.1573	65.1409	-23.0164	-0.436517	4.5456
ASPH	NM_001164754	92.6441	64.517	-28.1271	-0.52202	4.84211
ASPH	NM_001164755	93.0534	64.1258	-28.9276	-0.537154	4.884
ASPH	NM_001164756	47.3254	41.1663	-6.15914	-0.201152	2.63043
ASPH	NM_004318	45.0162	27.8076	-17.2086	-0.694967	4.16347
ASPH	NM_020164	15.0348	17.6271	2.59222	0.229482	1.39322
ASPH	NM_032466	91.2448	63.5426	-27.7023	-0.52202	4.82028
ASPH	NM_032467	15.2445	17.8729	2.62836	0.229482	1.41293
ASPH	NM_032468	86.4481	64.4974	-21.9508	-0.422595	4.47619
ASPM	NM_001206846	2.11084	0.494956	-1.61589	-2.09245	2.20401
ASPM	NM_018136	1.66459	0.836397	-0.828197	-0.99291	1.02948
ASS1	NM_000050	4.20318	11.4984	7.29517	1.45187	3.21361
ASS1	NM_054012	4.34909	11.8975	7.54842	1.45187	3.25761
ASTE1	NM_014065	2.91791	5.70166	2.78375	0.966448	1.76512
ASUN	NM_018164	7.83011	7.14011	-0.690009	-0.133088	0.551609
ASXL1	NM_015338	4.04613	2.15625	-1.88989	-0.908021	1.29142
ASXL2	NM_018263	0.360909	1.2694	0.908494	1.81444	1.81972
ATAD1	NM_032810	14.5075	15.0077	0.50026	0.0489099	1.00044
ATAD2	NM_014109	3.25739	7.09244	3.83505	1.12257	2.24072
ATAD2B	NM_001242338	0.966104	1.13267	0.16657	0.229482	2.59596
ATAD2B	NM_017552	0.964305	1.13056	0.16626	0.229482	2.59864
ATAD3A	NM_001170535	3.10451	1.21326	-1.89125	-1.35548	1.63784
ATAD3A	NM_001170536	5.55137	1.3017	-4.24967	-2.09245	2.95556
ATAD3A	NM_018188	2.93555	1.14723	-1.78833	-1.35548	1.59392
ATAD3B	NM_031921	3.19255	3.74299	0.55044	0.229482	0.891388
ATAD3C	NM_001039211	2.01282	2.35986	0.347038	0.229482	1.54398
ATAT1	NM_001031722	4.50027	1.75873	-2.74155	-1.35548	1.98855
ATCAY	NM_033064	1.54239	1.80832	0.26593	0.229482	1.92461
ATE1	NM_001001976	1.17209	4.12254	2.95045	1.81444	2.39347
ATE1	NM_007041	1.17209	4.12254	2.95045	1.81444	2.39347
ATF1	NM_005171	5.16798	8.48262	3.31464	0.714909	1.87083
ATF2	NM_001880	1.22651	7.18987	5.96337	2.55141	3.62576
ATF3	NM_001030287	1.34712	7.89689	6.54977	2.55141	3.72312
ATF3	NM_001040619	1.08469	6.35854	5.27384	2.55141	3.50203
ATF3	NM_001206484	1.27231	7.45839	6.18608	2.55141	3.66353
ATF3	NM_001206486	1.29652	7.60031	6.30379	2.55141	3.6831
ATF3	NM_001206488	1.26177	7.3966	6.13483	2.55141	3.65493
ATF3	NM_001674	1.24779	7.31461	6.06683	2.55141	3.64343
ATF4	NM_001675	57.6222	91.5774	33.9552	0.668366	5.12929
ATF4	NM_182810	82.0508	130.401	48.3502	0.668366	5.63523
ATF5	NM_001193646	3.7524	16.131	12.3786	2.10395	4.19546
ATF5	NM_012068	3.41427	14.6775	11.2632	2.10395	4.07817
ATF6	NM_007348	5.14675	1.20682	-3.93992	-2.09245	2.87949
ATF6B	NM_001136153	4.96578	8.15073	3.18495	0.714909	1.81776
ATF6B	NM_004381	4.9487	8.12269	3.17399	0.714909	1.81319
ATF7	NM_001130060	3.51735	1.3746	-2.14275	-1.35548	1.74532
ATF7	NM_001206682	14.9317	3.50123	-11.4305	-2.09245	4.09051
ATF7	NM_001206683	16.6827	3.91181	-12.7709	-2.09245	4.22876
ATF7	NM_006856	3.48421	1.36165	-2.12257	-1.35548	1.73675
ATF7IP	NM_018179	4.99945	1.95381	-3.04564	-1.35548	2.10213
ATG10	NM_001131028	3.20044	1.25075	-1.94969	-1.35548	1.66288
ATG10	NM_031482	3.38895	1.32442	-2.06453	-1.35548	1.71203
ATG12	NM_004707	5.38286	7.71338	2.33051	0.518989	1.3264
ATG13	NM_001142673	3.05944	3.58693	0.52749	0.229482	0.950891
ATG13	NM_001205119	3.03739	3.56108	0.523688	0.229482	0.96102
ATG13	NM_001205120	3.08863	3.62116	0.532524	0.229482	0.937599
ATG13	NM_001205121	3.12054	3.65857	0.538025	0.229482	0.92323
ATG13	NM_001205122	3.19367	3.74431	0.550634	0.229482	0.890897
ATG13	NM_014741	3.11786	3.65542	0.537562	0.229482	0.924433
ATG14	NM_014924	0.54589	1.92003	1.37414	1.81444	1.87148
ATG16L1	NM_001190266	0.760846	15.1644	14.4036	4.31694	5.78324
ATG16L1	NM_001190267	0.761293	15.1734	14.4121	4.31694	5.7838
ATG16L1	NM_017974	0.773345	15.4136	14.6402	4.31694	5.79891
ATG16L1	NM_030803	0.760399	15.1555	14.3951	4.31694	5.78268
ATG16L1	NM_198890	0.887914	15.615	14.7271	4.13637	5.67161
ATG16L2	NM_033388	1.20707	4.24555	3.03848	1.81444	2.42135
ATG2B	NM_018036	2.09951	0.273499	-1.82601	-2.94044	3.06608
ATG3	NM_022488	27.1007	21.9968	-5.10384	-0.301033	2.37077
ATG4A	NM_052936	3.35673	6.55913	3.2024	0.966448	1.93741
ATG4A	NM_178270	3.65013	7.13244	3.48231	0.966448	2.04308
ATG4B	NM_013325	4.49975	5.27557	0.77582	0.229482	0.432167
ATG4B	NM_178326	4.46869	5.23915	0.770464	0.229482	0.440668
ATG4C	NM_032852	2.8515	5.57189	2.72039	0.966448	1.73742
ATG4C	NM_178221	2.90264	5.67183	2.76919	0.966448	1.75879
ATG4D	NM_032885	4.09677	1.60104	-2.49573	-1.35548	1.89164
ATG5	NM_004849	2.39441	2.80724	0.41283	0.229482	1.29685
ATG7	NM_001136031	0.520957	6.71855	6.1976	3.68891	4.53144
ATG7	NM_001144912	0.538175	8.20252	7.66435	3.92992	4.90684
ATG7	NM_006395	0.512603	7.81278	7.30017	3.92992	4.86511
ATG9A	NM_001077198	7.54856	5.63185	-1.91672	-0.422595	1.02938
ATG9A	NM_024085	7.65405	5.71055	-1.9435	-0.422595	1.04767
ATIC	NM_004044	8.69679	21.8491	13.1523	1.32902	3.94768
ATL1	NM_001127713	4.60049	1.07874	-3.52176	-2.09245	2.77079
ATL1	NM_015915	4.89444	1.14766	-3.74678	-2.09245	2.83016
ATL1	NM_181598	4.92235	1.15421	-3.76815	-2.09245	2.8357
ATL2	NM_001135673	4.48106	5.25366	0.772598	0.229482	0.437267
ATL2	NM_022374	3.84605	4.50916	0.663112	0.229482	0.635552
ATL3	NM_015459	17.2151	17.4922	0.277028	0.0230312	1.85204
ATM	NM_000051	3.34796	3.00162	-0.346341	-0.157541	1.53783
ATMIN	NM_015251	9.04556	3.11916	-5.9264	-1.53605	2.99161
ATN1	NM_001007026	0.595072	3.48835	2.89328	2.55141	2.97639
ATN1	NM_001940	0.596031	3.49397	2.89794	2.55141	2.97758
ATOH8	NM_032827	2.20805	4.65974	2.4517	1.07748	1.68369
ATOX1	NM_004045	5.2948	43.4539	38.1591	3.03684	6.06848
ATP10A	NM_024490	14.3457	13.3393	-1.00642	-0.104937	0.105342
ATP10D	NM_020453	4.3482	1.39033	-2.95787	-1.64499	2.2702
ATP11A	NM_015205	0.883169	2.41603	1.53286	1.45187	1.57724
ATP11A	NM_032189	0.885889	2.42347	1.53758	1.45187	1.57897
ATP11B	NM_014616	6.01307	9.53798	3.52491	0.665581	1.93562
ATP11C	NM_001010986	5.59771	11.6112	6.01346	1.0526	2.79405
ATP11C	NM_173694	6.34805	11.4119	5.06385	0.846153	2.48851
ATP13A1	NM_020410	0.670072	3.92801	3.25794	2.55141	3.06809
ATP13A2	NM_001141973	5.85341	3.81257	-2.04084	-0.618515	1.20073
ATP13A2	NM_001141974	6.30818	4.10878	-2.1994	-0.618515	1.29444
ATP13A2	NM_022089	5.83144	3.79825	-2.03318	-0.618515	1.19608
ATP13A3	NM_024524	22.9661	28.5827	5.61664	0.315639	2.50963
ATP1A1	NM_000701	29.7604	55.9888	26.2283	0.911742	4.80043
ATP1A1	NM_001160233	28.1953	49.1818	20.9864	0.802667	4.46414
ATP1A1	NM_001160234	29.7021	51.8101	22.108	0.802667	4.53805
ATP1A1OS	NR_024124	5.00482	1.95591	-3.04891	-1.35548	2.10332
ATP1A1OS	NR_024125	4.24916	1.66059	-2.58857	-1.35548	1.92877
ATP1B1	NM_001677	8.23823	6.89901	-1.33922	-0.255945	0.49303
ATP1B2	NM_001678	0.777058	2.7331	1.95604	1.81444	2.05648
ATP1B3	NM_001679	20.9592	24.5728	3.61366	0.229482	1.86761
ATP2A1	NM_004320	0.732228	2.57542	1.84319	1.81444	2.01755
ATP2A1	NM_173201	0.74103	2.60638	1.86535	1.81444	2.02515
ATP2A2	NM_001681	8.94046	13.2771	4.33664	0.570519	2.19212
ATP2A2	NM_170665	5.29416	8.39764	3.10348	0.665581	1.76425
ATP2B1	NM_001001323	10.0833	4.81627	-5.26699	-1.06597	2.62332
ATP2B1	NM_001682	10.3123	4.92568	-5.38664	-1.06597	2.65296
ATP2B4	NM_001001396	35.122	33.6907	-1.4313	-0.0600245	0.520794
ATP2B4	NM_001684	35.8371	34.3767	-1.46044	-0.0600245	0.549691
ATP2C1	NM_001001485	17.5322	15.6218	-1.9104	-0.166447	0.948595
ATP2C1	NM_001001486	15.5616	16.5071	0.945455	0.0850922	0.117425
ATP2C1	NM_001001487	15.6964	16.65	0.953643	0.0850922	0.109225
ATP2C1	NM_001199179	13.923	11.4869	-2.43607	-0.277478	1.31419
ATP2C1	NM_001199180	13.3607	14.0154	0.6547	0.0690174	0.61498
ATP2C1	NM_001199181	10.8528	10.3003	-0.552437	-0.0753725	0.859429
ATP2C1	NM_001199182	13.684	14.3545	0.670544	0.0690174	0.580713
ATP2C1	NM_001199183	18.2079	14.5161	-3.6918	-0.326911	1.91247
ATP2C1	NM_001199184	14.3165	10.5682	-3.74824	-0.437943	1.95587
ATP2C1	NM_001199185	15.4863	16.4272	0.940877	0.0850922	0.122356
ATP2C1	NM_014382	12.0694	11.6894	-0.379995	-0.0461523	1.39671
ATP5A1	NM_001001937	33.2797	48.3818	15.1021	0.539822	3.9537
ATP5A1	NM_004046	34.2481	49.7897	15.5416	0.539822	3.9947
ATP5B	NM_001686	43.5507	103.766	60.2152	1.25257	6.04329
ATP5C1	NM_001001973	24.8523	60.9232	36.0709	1.29361	5.33206
ATP5C1	NM_005174	25.6815	62.9558	37.2743	1.29361	5.37801
ATP5D	NM_001001975	33.2892	21.6826	-11.6066	-0.618515	3.59054
ATP5D	NM_001687	23.396	15.2388	-8.15722	-0.618515	3.0906
ATP5E	NM_006886	147.446	172.868	25.4218	0.229482	4.67363
ATP5F1	NM_001688	16.0205	15.893	-0.127481	-0.011526	2.97167
ATP5G2	NM_001002031	15.5705	59.9811	44.4106	1.94569	5.80841
ATP5G2	NM_005176	20.5024	78.9796	58.4772	1.94569	6.18387
ATP5G3	NM_001002258	14.2314	12.2357	-1.99566	-0.217977	1.02042
ATP5G3	NM_001190329	11.7939	10.1401	-1.65386	-0.217977	0.757859
ATP5G3	NM_001689	14.7167	12.653	-2.06372	-0.217977	1.06773
ATP5H	NM_001003785	89.4436	71.7497	-17.6939	-0.318006	4.15736
ATP5H	NM_006356	79.09	63.4443	-15.6457	-0.318006	3.98042
ATP5I	NM_007100	148.965	74.8495	-74.1157	-0.99291	6.29056
ATP5J	NM_001003696	46.5676	25.4784	-21.0892	-0.870054	4.48366
ATP5J	NM_001003697	50.8445	32.0981	-18.7464	-0.663603	4.28029
ATP5J	NM_001003701	32.097	17.5611	-14.5359	-0.870054	3.95835
ATP5J	NM_001003703	29.9671	16.3958	-13.5713	-0.870054	3.86178
ATP5J	NM_001685	33.4805	18.3181	-15.1624	-0.870054	4.01777
ATP5J2	NM_001003713	68.2739	80.0453	11.7714	0.229482	3.56461
ATP5J2	NM_001003714	85.4291	100.158	14.7292	0.229482	3.88738
ATP5J2	NM_001039178	89.5187	104.953	15.4343	0.229482	3.95473
ATP5J2	NM_004889	65.869	77.2257	11.3567	0.229482	3.51298
ATP5J2-PTCD1	NM_001198879	6.07783	8.22201	2.14417	0.435933	1.18362
ATP5L	NM_006476	13.5457	52.1809	38.6352	1.94569	5.61943
ATP5O	NM_001697	9.63706	26.3635	16.7264	1.45187	4.31561
ATP5S	NM_001003803	1.40334	4.93588	3.53254	1.81444	2.57044
ATP5S	NM_001003805	1.54761	5.44333	3.89572	1.81444	2.67231
ATP5SL	NM_001167867	1.46115	11.9915	10.5304	3.03684	4.55615
ATP5SL	NM_001167868	1.60917	13.2063	11.5971	3.03684	4.66085
ATP5SL	NM_001167869	1.65653	9.7107	8.05417	2.55141	3.94566
ATP5SL	NM_001167870	1.74707	10.2414	8.49438	2.55141	4.00453
ATP5SL	NM_001167871	1.57396	9.22664	7.65268	2.55141	3.88968
ATP5SL	NM_018035	1.50009	8.79364	7.29355	2.55141	3.8376
ATP6AP1	NM_001183	18.5028	4.33859	-14.1642	-2.09245	4.3592
ATP6AP1L	NM_001017971	3.41578	12.0141	8.59833	1.81444	3.59547
ATP6AP2	NM_005765	24.1621	22.3642	-1.7979	-0.111555	0.853634
ATP6V0A1	NM_001130020	6.87442	3.66349	-3.21094	-0.908021	1.91232
ATP6V0A1	NM_001130021	6.8794	3.66614	-3.21326	-0.908021	1.91324
ATP6V0A1	NM_005177	6.90945	3.68215	-3.2273	-0.908021	1.91878
ATP6V0A2	NM_012463	1.97918	1.39225	-0.586928	-0.507483	0.921145
ATP6V0B	NM_001039457	18.627	28.0782	9.45116	0.592052	3.29413
ATP6V0B	NM_004047	17.734	26.732	8.99802	0.592052	3.22443
ATP6V0C	NM_001198569	12.6795	20.8119	8.13238	0.714909	3.10704
ATP6V0C	NM_001694	10.971	18.0076	7.03658	0.714909	2.90424
ATP6V0D1	NM_004691	13.9535	30.901	16.9474	1.14702	4.24105
ATP6V0E1	NM_003945	120.358	147.992	27.6347	0.298195	4.79769
ATP6V0E2	NM_001100592	1.00942	5.91728	4.90786	2.55141	3.43179
ATP6V0E2	NM_145230	0.949453	5.56576	4.61631	2.55141	3.37334
ATP6V1A	NM_001690	10.7106	8.59184	-2.1188	-0.318006	1.12896
ATP6V1B2	NM_001693	7.6552	8.97506	1.31986	0.229482	0.46149
ATP6V1C1	NM_001695	5.90096	9.04709	3.14613	0.616505	1.76477
ATP6V1C2	NM_001039362	15.1833	27.1702	11.9868	0.839536	3.68041
ATP6V1C2	NM_144583	15.8588	28.3789	12.5201	0.839536	3.74158
ATP6V1D	NM_015994	18.6373	28.574	9.93663	0.616505	3.36963
ATP6V1E1	NM_001039366	40.6067	34.0056	-6.60108	-0.255945	2.7347
ATP6V1E1	NM_001039367	41.3478	34.6262	-6.72155	-0.255945	2.76068
ATP6V1E1	NM_001696	38.6992	32.4082	-6.29099	-0.255945	2.6656
ATP6V1F	NM_001198909	15.8455	18.5775	2.73199	0.229482	1.468
ATP6V1F	NM_004231	17.6614	20.7064	3.04507	0.229482	1.62278
ATP6V1G1	NM_004888	33.7507	16.9585	-16.7922	-0.99291	4.18909
ATP6V1H	NM_015941	1.20258	4.22977	3.02719	1.81444	2.4178
ATP6V1H	NM_213619	1.23352	4.33859	3.10507	1.81444	2.44217
ATP6V1H	NM_213620	1.28622	4.52394	3.23772	1.81444	2.48298
ATP7A	NM_000052	1.52519	1.07289	-0.452297	-0.507483	1.25211
ATP8A1	NM_001105529	0.314868	1.10747	0.792598	1.81444	1.84517
ATP8A1	NM_006095	0.313154	1.10144	0.788285	1.81444	1.84662
ATP8B1	NM_005603	9.15821	9.71463	0.556412	0.0850922	0.850044
ATP8B2	NM_001005855	5.12029	6.00309	0.882809	0.229482	0.291547
ATP8B2	NM_020452	11.0497	10.882	-0.167648	-0.0220567	2.57659
ATP9A	NM_006045	3.75735	6.80799	3.05064	0.857513	1.82334
ATP9B	NM_198531	1.78276	3.48355	1.70079	0.966448	1.23333
ATPBD4	NM_001141972	1.08788	3.82634	2.73846	1.81444	2.32475
ATPIF1	NM_016311	90.9316	28.0551	-62.8765	-1.69652	6.21065
ATPIF1	NM_178190	79.7309	24.5994	-55.1316	-1.69652	6.02845
ATPIF1	NM_178191	25.5553	7.88458	-17.6707	-1.69652	4.47717
ATR	NM_001184	2.19659	2.57532	0.378724	0.229482	1.41946
ATRAID	NM_001170795	30.3633	42.0707	11.7075	0.47049	3.5804
ATRAID	NM_016085	26.42	36.607	10.187	0.47049	3.38155
ATRAID	NM_080592	22.6397	31.3691	8.72942	0.47049	3.16109
ATRIP	NM_032166	3.19912	3.7507	0.551574	0.229482	0.88852
ATRIP	NM_130384	3.09584	3.62961	0.533767	0.229482	0.934338
ATRN	NM_001207047	3.61211	9.31674	5.70464	1.36699	2.85998
ATRN	NM_139321	4.48727	5.26094	0.773669	0.229482	0.435567
ATRN	NM_139322	3.26337	8.41725	5.15388	1.36699	2.73221
ATRX	NM_000489	6.25065	5.69983	-0.550822	-0.133088	0.870574
ATRX	NM_138270	6.31502	5.75852	-0.556495	-0.133088	0.855969
ATXN1	NM_000332	1.70403	0.285405	-1.41863	-2.57787	2.62677
ATXN1	NM_001128164	1.71192	0.286726	-1.42519	-2.57787	2.62806
ATXN10	NM_001167621	17.3271	8.70621	-8.62085	-0.99291	3.26259
ATXN10	NM_013236	16.328	8.20423	-8.12379	-0.99291	3.18108
ATXN2	NM_002973	2.75325	4.51913	1.76588	0.714909	1.08818
ATXN2L	NM_007245	0.592892	3.47557	2.88268	2.55141	2.97366
ATXN2L	NM_145714	0.683516	4.00682	3.3233	2.55141	3.0841
ATXN2L	NM_148414	0.650379	3.81257	3.16219	2.55141	3.0444
ATXN2L	NM_148415	0.68824	4.03451	3.34627	2.55141	3.08969
ATXN2L	NM_148416	0.692473	4.05933	3.36685	2.55141	3.09469
ATXN3	NM_001127696	3.38796	2.20672	-1.18124	-0.618515	0.663557
ATXN3	NM_001127697	3.44201	2.24192	-1.20009	-0.618515	0.672163
ATXN3	NM_001164774	2.07465	2.43234	0.357698	0.229482	1.50083
ATXN3	NM_001164776	2.05979	2.41493	0.355137	0.229482	1.51108
ATXN3	NM_001164777	2.11532	2.48004	0.364712	0.229482	1.47316
ATXN3	NM_001164778	2.01084	2.35754	0.346697	0.229482	1.54539
ATXN3	NM_001164779	3.5522	2.31369	-1.23851	-0.618515	0.691227
ATXN3	NM_001164780	3.51628	2.2903	-1.22598	-0.618515	0.684808
ATXN3	NM_001164781	3.47124	2.26096	-1.21028	-0.618515	0.677032
ATXN3	NM_001164782	2.13099	2.49841	0.367413	0.229482	1.46264
ATXN3	NM_004993	3.36594	2.19238	-1.17357	-0.618515	0.660208
ATXN3	NM_030660	3.44812	2.2459	-1.20222	-0.618515	0.673169
ATXN7	NM_000333	1.07508	2.94103	1.86595	1.45187	1.70815
ATXN7	NM_001128149	1.21272	3.31756	2.10484	1.45187	1.80577
ATXN7	NM_001177387	1.1341	3.10249	1.96839	1.45187	1.75
ATXN7L2	NM_153340	1.08697	3.82313	2.73616	1.81444	2.324
ATXN7L3	NM_001098833	3.60306	2.53457	-1.06849	-0.507483	0.516405
ATXN7L3	NM_020218	3.58212	2.51984	-1.06228	-0.507483	0.514916
ATXN7L3B	NM_001136262	9.14151	4.12217	-5.01934	-1.14903	2.59567
AUH	NM_001698	1.63045	5.73469	4.10424	1.81444	2.72801
AUP1	NM_181575	20.9975	28.4052	7.40762	0.435933	2.92172
AURKA	NM_003600	3.32085	3.89341	0.572561	0.229482	0.836587
AURKA	NM_198433	3.04966	3.57546	0.525803	0.229482	0.955375
AURKA	NM_198434	3.47072	4.06912	0.598401	0.229482	0.775545
AURKA	NM_198435	3.65013	4.27946	0.629333	0.229482	0.706417
AURKA	NM_198436	3.49257	4.09474	0.602168	0.229482	0.766902
AURKA	NM_198437	3.6743	4.3078	0.633501	0.229482	0.697418
AURKAIP1	NM_001127229	19.9385	10.0184	-9.92014	-0.99291	3.45606
AURKAIP1	NM_001127230	22.3203	11.2151	-11.1052	-0.99291	3.6123
AURKAIP1	NM_017900	18.3072	9.19868	-9.10849	-0.99291	3.33829
AUTS2	NM_001127231	0.436179	1.53415	1.09797	1.81444	1.81945
AUTS2	NM_015570	1.21045	1.41915	0.208699	0.229482	2.27212
AVIL	NM_006576	0.864782	3.04165	2.17687	1.81444	2.13346
AVL9	NM_015060	3.30109	6.45041	3.14932	0.966448	1.91655
AVPI1	NM_021732	1.86003	6.54217	4.68214	1.81444	2.87271
AVPR1B	NM_000707	1.46033	5.13632	3.67599	1.81444	2.61144
AXIN1	NM_003502	2.12226	0.829389	-1.29287	-1.35548	1.40522
AXIN1	NM_181050	2.18679	0.854607	-1.33218	-1.35548	1.41723
AXL	NM_001699	46.7258	44.4701	-2.25572	-0.0713844	1.17576
AXL	NM_021913	46.4594	44.2166	-2.24286	-0.0713844	1.16753
AZI1	NM_001009811	0.737442	6.05211	5.31467	3.03684	3.8769
AZI1	NM_014984	0.715435	5.8715	5.15606	3.03684	3.84988
AZI2	NM_001134432	8.95902	10.5037	1.54466	0.229482	0.667948
AZI2	NM_001134433	8.98389	10.5328	1.54895	0.229482	0.671706
AZI2	NM_022461	6.85567	11.61	4.75432	0.759997	2.37417
AZIN1	NM_015878	13.6961	18.8501	5.15401	0.460808	2.41016
AZIN1	NM_148174	14.172	19.5051	5.33308	0.460808	2.45854
B2M	NM_004048	196.745	476.71	279.965	1.27679	8.22876
B3GALNT1	NM_001038628	2.13334	0.833717	-1.29962	-1.35548	1.40722
B3GALNT1	NM_003781	2.34101	0.914878	-1.42613	-1.35548	1.44899
B3GALNT1	NM_033167	2.25996	0.883202	-1.37676	-1.35548	1.43182
B3GALNT1	NM_033168	2.41001	0.941844	-1.46817	-1.35548	1.46433
B3GALNT1	NM_033169	2.36022	0.922384	-1.43783	-1.35548	1.4532
B3GALNT2	NM_152490	2.74275	17.3645	14.6217	2.66244	4.69743
B3GALT2	NM_003783	0.729751	2.56671	1.83696	1.81444	2.01542
B3GALT4	NM_003782	1.53568	5.40136	3.86568	1.81444	2.66412
B3GALT6	NM_080605	0.927349	9.78513	8.85778	3.39941	4.63241
B3GALTL	NM_194318	3.07282	3.60262	0.529797	0.229482	0.944782
B3GAT3	NM_012200	11.0445	12.9488	1.90423	0.229482	0.957129
B3GNT1	NM_006876	3.7524	1.46646	-2.28595	-1.35548	1.80557
B3GNT2	NM_006577	0.941854	12.1467	11.2048	3.68891	5.07549
B3GNT3	NM_014256	16.1822	5.58008	-10.6022	-1.53605	3.73661
B3GNT8	NM_198540	1.38162	4.8595	3.47787	1.81444	2.55456
B3GNT9	NM_033309	6.70022	3.36662	-3.33361	-0.99291	2.00083
B3GNTL1	NM_001009905	1.87213	6.58474	4.71261	1.81444	2.87997
B4GALT1	NM_001497	37.6134	28.1941	-9.41929	-0.415853	3.26223
B4GALT2	NM_001005417	11.628	10.6033	-1.02468	-0.133088	0.137659
B4GALT2	NM_003780	10.5728	9.64109	-0.9317	-0.133088	0.167718
B4GALT2	NM_030587	11.6222	10.598	-1.02417	-0.133088	0.137477
B4GALT3	NM_001199873	3.21634	1.25696	-1.95938	-1.35548	1.66703
B4GALT3	NM_001199874	3.31377	1.29504	-2.01873	-1.35548	1.69246
B4GALT3	NM_003779	3.24456	1.26799	-1.97657	-1.35548	1.6744
B4GALT4	NM_003778	14.8868	22.8238	7.937	0.616505	3.05152
B4GALT4	NM_212543	14.3597	22.0156	7.65595	0.616505	3.0006
B4GALT5	NM_004776	6.02512	5.77958	-0.245537	-0.0600245	2.02688
B4GALT6	NM_004775	1.61352	0.63057	-0.982947	-1.35548	1.35571
B4GALT7	NM_007255	10.4946	1.75771	-8.73685	-2.57787	4.05269
BAALC	NM_001024372	0.965383	5.65914	4.69376	2.55141	3.38909
BAALC	NM_024812	0.908795	5.32742	4.41863	2.55141	3.33237
BABAM1	NM_001033549	8.92198	6.27615	-2.64583	-0.507483	1.49264
BABAM1	NM_014173	9.16192	6.44494	-2.71698	-0.507483	1.5287
BACE1	NM_001207048	5.4676	14.5688	9.10124	1.41391	3.4857
BACE1	NM_001207049	5.54747	14.7817	9.2342	1.41391	3.50484
BACE1	NM_012104	5.75664	15.0558	9.29918	1.38702	3.50337
BACE1	NM_138971	5.8896	15.4036	9.51397	1.38702	3.53364
BACE1	NM_138972	5.83144	15.2515	9.42001	1.38702	3.52048
BACE1	NM_138973	5.96792	15.6084	9.64048	1.38702	3.55118
BACE2	NM_012105	11.2459	7.09955	-4.14637	-0.663603	2.15649
BACE2	NM_138991	11.8393	7.47413	-4.36514	-0.663603	2.22719
BACE2	NM_138992	11.9189	7.52442	-4.39451	-0.663603	2.23642
BACH1	NM_001186	5.96686	8.07188	2.10502	0.435933	1.15895
BACH1	NM_206866	5.83447	7.89278	2.05832	0.435933	1.12902
BAD	NM_004322	10.5766	22.3203	11.7437	1.07748	3.71357
BAD	NM_032989	13.3462	28.165	14.8189	1.07748	4.03585
BAG1	NM_001172415	3.34344	2.35194	-0.991502	-0.507483	0.507633
BAG1	NM_004323	3.34344	2.35194	-0.991502	-0.507483	0.507633
BAG2	NM_004282	3.78532	7.3966	3.61128	0.966448	2.08945
BAG3	NM_004281	7.05493	1.18161	-5.87331	-2.57787	3.62894
BAG4	NM_001204878	1.78317	4.87809	3.09492	1.45187	2.18278
BAG4	NM_004874	2.90004	4.76007	1.86003	0.714909	1.14573
BAG5	NM_001015048	2.67034	4.38303	1.7127	0.714909	1.05532
BAG5	NM_001015049	2.56099	4.20355	1.64256	0.714909	1.01177
BAG5	NM_004873	2.65936	4.36503	1.70566	0.714909	1.05095
BAG6	NM_001098534	4.97368	5.83122	0.857533	0.229482	0.319107
BAG6	NM_001199697	7.5048	4.88819	-2.61662	-0.618515	1.5193
BAG6	NM_001199698	6.42471	5.85855	-0.566161	-0.133088	0.831436
BAG6	NM_004639	6.1065	5.56838	-0.53812	-0.133088	0.903852
BAG6	NM_080702	6.17446	5.63035	-0.544109	-0.133088	0.888062
BAG6	NM_080703	6.13544	5.59477	-0.54067	-0.133088	0.897106
BAGE2	NM_182482	4.1076	1.60527	-2.50233	-1.35548	1.8943
BAGE3	NM_182481	4.1076	1.60527	-2.50233	-1.35548	1.8943
BAGE4	NM_181704	4.42339	1.72868	-2.69471	-1.35548	1.97043
BAGE5	NM_182484	4.42591	1.72967	-2.69624	-1.35548	1.97103
BAHCC1	NM_001080519	0.254413	0.894831	0.640418	1.81444	1.92498
BAHD1	NM_014952	0.572063	3.35347	2.78141	2.55141	2.9475
BAI2	NM_001703	1.43444	0.560584	-0.873852	-1.35548	1.36937
BAIAP2L1	NM_018842	2.11648	5.78991	3.67343	1.45187	2.37309
BAIAP3	NM_001199096	1.71733	0.67114	-1.04619	-1.35548	1.35704
BAIAP3	NM_001199097	1.69855	0.663802	-1.03475	-1.35548	1.35638
BAIAP3	NM_001199098	1.72457	0.673971	-1.0506	-1.35548	1.35735
BAIAP3	NM_001199099	1.73033	0.676223	-1.05411	-1.35548	1.35761
BAIAP3	NM_003933	1.65936	0.648486	-1.01088	-1.35548	1.35557
BAK1	NM_001188	1.18065	4.15262	2.97197	1.81444	2.40033
BANF1	NM_001143985	16.5517	30.4943	13.9426	0.881559	3.9023
BANF1	NM_003860	15.7327	28.9854	13.2527	0.881559	3.83102
BANF2	NM_001014977	5.81833	20.4645	14.6461	1.81444	4.27646
BANF2	NM_001159495	7.01669	24.6794	17.6627	1.81444	4.52257
BANF2	NM_178477	4.25848	14.9781	10.7196	1.81444	3.87344
BANP	NM_001173539	3.33798	1.3045	-2.03348	-1.35548	1.69877
BANP	NM_001173540	3.37276	1.31809	-2.05467	-1.35548	1.70782
BANP	NM_001173541	3.51469	1.37356	-2.14113	-1.35548	1.74464
BANP	NM_001173542	3.27051	1.27813	-1.99238	-1.35548	1.68117
BANP	NM_001173543	3.186	1.2451	-1.9409	-1.35548	1.65911
BANP	NM_017869	3.50044	1.36799	-2.13245	-1.35548	1.74095
BANP	NM_079837	3.39933	1.32847	-2.07086	-1.35548	1.71473
BAP1	NM_004656	3.61211	4.23488	0.622778	0.229482	0.720721
BARD1	NM_000465	2.9944	1.17023	-1.82417	-1.35548	1.60917
BASP1	NM_006317	50.4288	28.7171	-21.7117	-0.812338	4.51409
BAX	NM_004324	2.9059	23.8484	20.9425	3.03684	5.33668
BAX	NM_138761	9.58947	33.7285	24.139	1.81444	4.93868
BAX	NM_138763	11.7156	41.2068	29.4911	1.81444	5.20847
BAX	NM_138764	10.0745	35.4346	25.3601	1.81444	5.00496
BAZ1A	NM_013448	2.15189	2.52291	0.371016	0.229482	1.44874
BAZ1A	NM_182648	2.18679	2.56382	0.377033	0.229482	1.42583
BAZ1B	NM_032408	3.8107	6.45337	2.64267	0.759997	1.59474
BAZ2A	NM_013449	3.1879	5.7762	2.5883	0.857513	1.61794
BAZ2B	NM_013450	2.22518	1.11807	-1.10711	-0.99291	1.0037
BBC3	NM_001127240	1.41716	4.98451	3.56734	1.81444	2.58048
BBC3	NM_014417	1.40486	4.94123	3.53637	1.81444	2.57155
BBIP1	NM_001195304	3.28018	3.84573	0.565549	0.229482	0.853697
BBIP1	NM_001195305	3.5131	4.11881	0.605708	0.229482	0.758836
BBIP1	NM_001195306	3.77612	4.42717	0.651055	0.229482	0.660307
BBIP1	NM_001195307	3.63646	1.42114	-2.21531	-1.35548	1.77598
BBIP1	NM_001243783	3.66736	4.29967	0.632305	0.229482	0.699993
BBS1	NM_024649	0.768296	6.30533	5.53703	3.03684	3.91394
BBS10	NM_024685	6.50361	2.54164	-3.96197	-1.35548	2.40466
BBS2	NM_031885	8.28089	5.39368	-2.88721	-0.618515	1.64999
BBS4	NM_033028	5.19494	1.21812	-3.97682	-2.09245	2.88875
BBS5	NM_152384	0.820132	2.8846	2.06447	1.81444	2.09424
BBS7	NM_018190	4.9468	3.47982	-1.46698	-0.507483	0.750456
BBS7	NM_176824	3.35123	3.92902	0.577798	0.229482	0.823963
BBS9	NM_001033604	1.98454	0.775566	-1.20897	-1.35548	1.38285
BBS9	NM_001033605	1.93993	0.758133	-1.1818	-1.35548	1.37673
BBS9	NM_014451	1.99217	0.77855	-1.21362	-1.35548	1.38396
BBS9	NM_198428	1.93269	0.755303	-1.17738	-1.35548	1.3758
BBX	NM_001142568	4.94669	3.75266	-1.19403	-0.398549	0.473597
BBX	NM_020235	4.99724	3.79101	-1.20623	-0.398549	0.481678
BCAP29	NM_001008405	4.93344	8.93896	4.00552	0.857513	2.17791
BCAP29	NM_018844	4.7318	8.57362	3.84181	0.857513	2.1227
BCAP31	NM_001139441	44.3745	20.3577	-24.0168	-1.12415	4.72174
BCAP31	NM_001139457	32.7741	15.0358	-17.7383	-1.12415	4.2984
BCAP31	NM_005745	42.1448	19.3348	-22.81	-1.12415	4.64954
BCAR1	NM_001170714	6.62754	6.0435	-0.584035	-0.133088	0.787206
BCAR1	NM_001170715	7.23453	6.597	-0.637524	-0.133088	0.662944
BCAR1	NM_001170716	7.33242	6.68627	-0.64615	-0.133088	0.643961
BCAR1	NM_001170717	7.0742	6.45081	-0.623396	-0.133088	0.694648
BCAR1	NM_001170718	7.13703	6.5081	-0.628933	-0.133088	0.682131
BCAR1	NM_001170719	6.94558	6.33352	-0.612061	-0.133088	0.720648
BCAR1	NM_001170720	7.96392	7.26212	-0.7018	-0.133088	0.52792
BCAR1	NM_001170721	6.74846	4.39555	-2.35291	-0.618515	1.38073
BCAR1	NM_014567	7.1921	6.55832	-0.633786	-0.133088	0.671258
BCAR3	NM_003567	15.5186	0.957591	-14.561	-4.01845	5.57483
BCAS2	NM_005872	9.95064	16.3328	6.38214	0.714909	2.76796
BCAS3	NM_001099432	2.15225	4.20555	2.0533	0.966448	1.41822
BCAS3	NM_017679	2.17943	4.25865	2.07922	0.966448	1.43152
BCAS4	NM_001010974	6.99772	2.73474	-4.26298	-1.35548	2.49263
BCAS4	NM_017843	5.78798	2.26197	-3.52601	-1.35548	2.26773
BCAS4	NM_198799	6.23893	2.4382	-3.80073	-1.35548	2.35539
BCAT1	NM_001178091	11.6446	12.3823	0.73771	0.0886196	0.447732
BCAT1	NM_001178092	11.7329	12.4762	0.743307	0.0886196	0.437048
BCAT1	NM_001178093	12.0127	12.7737	0.761032	0.0886196	0.403815
BCAT1	NM_001178094	11.6397	12.3771	0.737401	0.0886196	0.448324
BCAT1	NM_005504	11.5109	12.2402	0.729244	0.0886196	0.464067
BCCIP	NM_016567	5.37914	10.511	5.13182	0.966448	2.54973
BCCIP	NM_078468	6.21895	17.0128	10.7938	1.45187	3.72659
BCCIP	NM_078469	5.50885	6.45865	0.949802	0.229482	0.241211
BCHE	NM_000055	1.05809	3.72158	2.66348	1.81444	2.29993
BCKDHA	NM_000709	4.37851	5.13342	0.754916	0.229482	0.466029
BCKDHA	NM_001164783	4.38592	5.14212	0.756195	0.229482	0.463905
BCKDHB	NM_000056	1.67042	5.87529	4.20486	1.81444	2.7542
BCKDHB	NM_183050	0.69751	5.72439	5.02688	3.03684	3.82749
BCKDK	NM_001122957	1.19096	4.18891	2.99795	1.81444	2.40857
BCKDK	NM_005881	1.24419	4.37611	3.13193	1.81444	2.45051
BCL10	NM_003921	5.83895	2.93386	-2.90509	-0.99291	1.83115
BCL11A	NM_018014	1.96247	5.36861	3.40613	1.45187	2.28785
BCL11A	NM_022893	1.30634	3.57366	2.26732	1.45187	1.87154
BCL11A	NM_138559	3.29409	9.01143	5.71734	1.45187	2.90429
BCL2	NM_000633	0.398823	1.40276	1.00393	1.81444	1.81445
BCL2A1	NM_001114735	8.23698	3.21905	-5.01793	-1.35548	2.69308
BCL2A1	NM_004049	8.75702	3.42228	-5.33473	-1.35548	2.76976
BCL2L1	NM_001191	7.6473	8.9658	1.3185	0.229482	0.460199
BCL2L1	NM_138578	7.08249	8.30362	1.22112	0.229482	0.368409
BCL2L11	NM_001204106	1.60851	0.628611	-0.979894	-1.35548	1.3558
BCL2L11	NM_001204107	1.54546	0.603972	-0.941486	-1.35548	1.35827
BCL2L11	NM_001204108	1.48489	0.580303	-0.90459	-1.35548	1.36318
BCL2L11	NM_001204109	1.51708	0.592884	-0.924201	-1.35548	1.36024
BCL2L11	NM_001204110	1.56571	0.611886	-0.953821	-1.35548	1.3572
BCL2L11	NM_001204111	1.61318	0.630439	-0.982743	-1.35548	1.35571
BCL2L11	NM_001204112	1.57236	0.614487	-0.957876	-1.35548	1.3569
BCL2L11	NM_006538	1.57908	0.61711	-0.961965	-1.35548	1.35663
BCL2L11	NM_138621	1.52333	0.595325	-0.928007	-1.35548	1.35976
BCL2L11	NM_138622	1.48688	0.581081	-0.905802	-1.35548	1.36297
BCL2L11	NM_138623	1.53994	0.601817	-0.938126	-1.35548	1.35861
BCL2L11	NM_138624	1.51354	0.591497	-0.92204	-1.35548	1.36053
BCL2L11	NM_138625	1.57077	0.613865	-0.956908	-1.35548	1.35697
BCL2L11	NM_138626	1.55505	0.607721	-0.947329	-1.35548	1.35773
BCL2L11	NM_138627	1.64391	0.642448	-1.00146	-1.35548	1.35548
BCL2L11	NM_207003	1.56792	0.61275	-0.955169	-1.35548	1.35709
BCL2L13	NM_015367	5.38606	9.92309	4.53703	0.881559	2.35312
BCL2L14	NM_030766	3.81319	1.49021	-2.32298	-1.35548	1.82097
BCL2L14	NM_138722	4.12286	1.61123	-2.51163	-1.35548	1.89804
BCL2L14	NM_138723	4.10977	1.60612	-2.50366	-1.35548	1.89483
BCL2L2	NM_001199839	5.09104	9.37955	4.28851	0.881559	2.27797
BCL2L2	NM_004050	5.02749	9.26247	4.23498	0.881559	2.26127
BCL2L2-PABPN1	NM_001199864	6.07783	4.27544	-1.80239	-0.507483	0.989894
BCL6	NM_001130845	2.12284	2.48885	0.366007	0.229482	1.4681
BCL6	NM_001134738	2.51945	2.95384	0.434389	0.229482	1.22463
BCL6	NM_001706	2.17759	2.55304	0.375447	0.229482	1.43183
BCL7A	NM_001024808	9.21913	14.1344	4.91524	0.616505	2.37855
BCL7A	NM_020993	9.06275	13.8946	4.83187	0.616505	2.35472
BCL7B	NM_001197244	5.04381	17.7403	12.6965	1.81444	4.09077
BCL7B	NM_001707	4.53973	15.9673	11.4276	1.81444	3.95519
BCL9L	NM_182557	5.01904	7.45357	2.43453	0.570519	1.40472
BCLAF1	NM_001077440	11.2889	7.25803	-4.03084	-0.637251	2.10963
BCLAF1	NM_001077441	11.9015	7.65193	-4.2496	-0.637251	2.18243
BCLAF1	NM_014739	11.764	7.10514	-4.6589	-0.727449	2.33614
BCOR	NM_001123383	2.02531	1.4247	-0.600609	-0.507483	0.893589
BCOR	NM_001123384	2.04257	1.43684	-0.605726	-0.507483	0.883542
BCOR	NM_001123385	2.01554	1.41783	-0.59771	-0.507483	0.899343
BCOR	NM_017745	2.04806	1.4407	-0.607356	-0.507483	0.880373
BCR	NM_004327	1.12133	1.31467	0.193333	0.229482	2.38192
BCR	NM_021574	1.14312	1.34021	0.197089	0.229482	2.35429
BCS1L	NM_001079866	5.34214	6.2632	0.92106	0.229482	0.258333
BCS1L	NM_004328	4.67076	9.12677	4.45601	0.966448	2.36248
BDH2	NM_020139	4.43349	3.11873	-1.31476	-0.507483	0.642965
BDKRB1	NM_000710	5.97039	2.33325	-3.63713	-1.35548	2.30377
BDNF	NM_001143805	11.5014	5.55238	-5.94897	-1.05063	2.7789
BDNF	NM_001143806	10.8896	5.25704	-5.63254	-1.05063	2.70606
BDNF	NM_001143807	11.2056	5.40961	-5.79601	-1.05063	2.74415
BDNF	NM_001143808	11.6939	5.64531	-6.04855	-1.05063	2.80109
BDNF	NM_001143809	11.6629	5.63035	-6.03252	-1.05063	2.79754
BDNF	NM_001143810	10.8493	5.2376	-5.61171	-1.05063	2.70114
BDNF	NM_001143811	10.5452	5.09079	-5.45441	-1.05063	2.6634
BDNF	NM_001143812	11.24	5.42619	-5.81377	-1.05063	2.74823
BDNF	NM_001143813	11.0094	6.83344	-4.17599	-0.688056	2.17388
BDNF	NM_001143814	10.6756	6.62626	-4.04938	-0.688056	2.13179
BDNF	NM_001143816	9.73583	4.70006	-5.03577	-1.05063	2.55794
BDNF	NM_001709	10.9601	6.80281	-4.15727	-0.688056	2.16773
BDNF	NM_170731	10.1465	6.29785	-3.84869	-0.688056	2.06252
BDNF	NM_170732	10.6705	5.15126	-5.51921	-1.05063	2.67906
BDNF	NM_170733	10.9274	5.27531	-5.65212	-1.05063	2.71068
BDNF	NM_170734	11.0676	5.34296	-5.7246	-1.05063	2.72763
BDNF	NM_170735	9.25672	4.46876	-4.78796	-1.05063	2.49174
BDP1	NM_018429	1.16892	5.75592	4.587	2.29987	3.18098
BECN1	NM_003766	8.45735	15.5815	7.12418	0.881559	2.96673
BEND7	NM_001100912	4.07314	1.5918	-2.48134	-1.35548	1.88583
BET1	NM_005868	10.9961	10.9086	-0.0875001	-0.011526	3.51459
BET1L	NM_001098787	8.27795	7.54847	-0.729473	-0.133088	0.474136
BET1L	NM_016526	7.88309	7.18841	-0.694677	-0.133088	0.542174
BEX4	NM_001080425	2.01962	11.8392	9.81955	2.55141	4.16786
BEX4	NM_001127688	2.15943	12.6587	10.4993	2.55141	4.24463
BFAR	NM_016561	7.65771	6.9829	-0.674816	-0.133088	0.582832
BGLAP	NM_199173	14.2522	16.7095	2.45729	0.229482	1.31721
BGN	NM_001711	28.6036	48.4399	19.8362	0.759997	4.37656
BHLHB9	NM_001142524	0.633821	2.2293	1.59548	1.81444	1.93558
BHLHB9	NM_001142525	0.634442	2.23149	1.59704	1.81444	1.93607
BHLHB9	NM_001142526	0.64455	2.26704	1.62249	1.81444	1.94415
BHLHB9	NM_001142527	0.636313	2.23807	1.60175	1.81444	1.93756
BHLHB9	NM_001142528	0.647128	2.2761	1.62898	1.81444	1.94622
BHLHB9	NM_001142529	0.641834	2.25748	1.61565	1.81444	1.94197
BHLHB9	NM_001142530	0.657313	2.31193	1.65462	1.81444	1.95448
BHLHB9	NM_030639	0.649563	2.28467	1.63511	1.81444	1.94819
BHLHE40	NM_003670	11.094	11.0057	-0.0882788	-0.011526	3.50181
BHMT2	NM_001178005	3.15879	3.70341	0.54462	0.229482	0.906215
BHMT2	NM_017614	2.93002	3.43519	0.505176	0.229482	1.01152
BICC1	NM_001080512	10.7916	12.6522	1.86063	0.229482	0.924715
BICD1	NM_001003398	0.788176	2.77221	1.98403	1.81444	2.06621
BICD1	NM_001714	0.721415	2.53739	1.81598	1.81444	2.00826
BICD2	NM_001003800	4.43902	1.41937	-3.01964	-1.64499	2.29086
BICD2	NM_015250	6.158	1.96901	-4.18898	-1.64499	2.64137
BID	NM_001196	1.17636	6.89588	5.71952	2.55141	3.58321
BID	NM_001244567	1.22593	7.18647	5.96054	2.55141	3.62527
BID	NM_001244569	1.30108	7.62705	6.32596	2.55141	3.68675
BID	NM_001244570	1.34852	7.90512	6.5566	2.55141	3.72421
BID	NM_001244572	1.15691	6.78187	5.62496	2.55141	3.56637
BID	NM_197966	1.02785	6.02534	4.99749	2.55141	3.4493
BID	NM_197967	1.215	7.12239	5.9074	2.55141	3.61611
BIN1	NM_004305	3.44914	1.34794	-2.1012	-1.35548	1.72767
BIN1	NM_139343	2.91026	1.13734	-1.77291	-1.35548	1.58739
BIN1	NM_139344	3.05806	1.1951	-1.86296	-1.35548	1.62573
BIN1	NM_139345	3.22569	1.26062	-1.96508	-1.35548	1.66947
BIN1	NM_139346	3.26227	1.27491	-1.98736	-1.35548	1.67902
BIN1	NM_139347	3.17818	1.24205	-1.93613	-1.35548	1.65707
BIN1	NM_139348	3.32512	1.29947	-2.02565	-1.35548	1.69541
BIN1	NM_139349	3.35528	1.31126	-2.04402	-1.35548	1.70327
BIN1	NM_139350	3.51947	1.37543	-2.14405	-1.35548	1.74587
BIN1	NM_139351	3.66909	1.4339	-2.2352	-1.35548	1.78434
BIN3	NM_018688	12.6164	1.64351	-10.9729	-2.94044	4.53753
BIRC2	NM_001166	14.5264	20.2749	5.74855	0.481021	2.56864
BIRC3	NM_001165	0.374643	1.31771	0.943067	1.81444	1.81641
BIRC3	NM_182962	0.595072	2.09301	1.49794	1.81444	1.9058
BIRC6	NM_016252	10.0585	10.2461	0.187639	0.0266652	2.41411
BIVM	NM_001159596	5.66201	6.63822	0.97621	0.229482	0.232096
BIVM	NM_017693	6.03065	5.49921	-0.531435	-0.133088	0.921693
BIVM-ERCC5	NM_001204425	4.5309	11.2144	6.68351	1.30748	3.03652
BLCAP	NM_001167820	10.5632	12.3844	1.82124	0.229482	0.894849
BLCAP	NM_001167821	11.4452	13.4185	1.97331	0.229482	1.00711
BLCAP	NM_001167822	11.4116	13.3791	1.96751	0.229482	1.00298
BLCAP	NM_001167823	11.049	12.954	1.90501	0.229482	0.957698
BLCAP	NM_006698	11.2409	13.179	1.93809	0.229482	0.981831
BLID	NM_001001786	9.01099	38.7369	29.7259	2.10395	5.32676
BLM	NM_000057	0.57181	2.0112	1.43939	1.81444	1.889
BLMH	NM_000386	1.02056	3.58955	2.56899	1.81444	2.26828
BLOC1S1	NM_001487	4.47951	15.7555	11.276	1.81444	3.93809
BLOC1S2	NM_173809	9.25644	20.1544	10.898	1.12257	3.62422
BLOC1S3	NM_212550	2.98749	3.50257	0.515085	0.229482	0.984244
BLOC1S4	NM_018366	5.02424	1.9635	-3.06074	-1.35548	2.10759
BLOC1S6	NM_012388	9.8547	6.93227	-2.92243	-0.507483	1.62827
BLVRA	NM_000712	2.39515	14.0405	11.6454	2.55141	4.365
BLVRB	NM_000713	9.07415	3.54622	-5.52793	-1.35548	2.81463
BLZF1	NM_003666	7.82561	3.93208	-3.89353	-0.99291	2.19811
BMI1	NM_005180	9.81313	6.19503	-3.6181	-0.663603	1.97035
BMP1	NM_001199	12.2888	9.97447	-2.31434	-0.301033	1.24747
BMP1	NM_006129	8.79745	7.14064	-1.65681	-0.301033	0.788164
BMP2	NM_001200	2.46586	0.963671	-1.50219	-1.35548	1.47715
BMP2K	NM_017593	2.91353	3.41586	0.502333	0.229482	1.01945
BMP2K	NM_198892	2.04085	2.39272	0.351871	0.229482	1.52426
BMP6	NM_001718	22.5144	10.754	-11.7604	-1.06597	3.71221
BMP8B	NM_001720	2.0587	0.804549	-1.25415	-1.35548	1.3943
BMPER	NM_133468	6.85567	0.893076	-5.96259	-2.94044	3.90918
BMPR1A	NM_004329	6.44425	20.987	14.5428	1.70341	4.22119
BMPR1B	NM_001203	0.465676	2.72982	2.26415	2.55141	2.81063
BMPR2	NM_001204	13.0852	10.3114	-2.77386	-0.343703	1.51149
BMS1	NM_014753	2.252	1.88591	-0.366088	-0.255945	1.47216
BMS1P1	NR_026566	3.0583	5.01983	1.96153	0.714909	1.20658
BMS1P4	NR_026592	3.963	1.54876	-2.41424	-1.35548	1.85855
BMS1P5	NR_003611	3.0583	5.01983	1.96153	0.714909	1.20658
BNC1	NM_001717	0.561396	1.97457	1.41317	1.81444	1.88179
BNC2	NM_017637	1.00153	1.17421	0.172678	0.229482	2.54421
BNIP1	NM_001205	6.17937	2.41493	-3.76445	-1.35548	2.34409
BNIP1	NM_013978	6.72508	2.62819	-4.09689	-1.35548	2.44472
BNIP1	NM_013979	5.60424	2.19016	-3.41408	-1.35548	2.23059
BNIP1	NM_013980	6.04943	2.36415	-3.68529	-1.35548	2.31914
BNIP2	NM_004330	17.4874	22.9145	5.42712	0.389947	2.47115
BNIP3	NM_004052	52.3233	49.4714	-2.85187	-0.080858	1.51407
BNIP3L	NM_004331	21.453	18.2134	-3.23963	-0.236181	1.7122
BOC	NM_033254	0.604943	2.12773	1.52279	1.81444	1.91319
BOD1L1	NM_148894	4.17527	7.19874	3.02347	0.785875	1.77918
BOK	NM_032515	6.84704	5.73397	-1.11306	-0.255945	0.29898
BOK-AS1	NR_033346	9.40372	18.3751	8.97137	0.966448	3.30958
BOLA2	NM_001031827	2.55846	38.9944	36.436	3.92992	6.50786
BOLA2B	NM_001039182	2.55846	38.9944	36.436	3.92992	6.50786
BOLA3	NM_001035505	16.7042	6.5281	-10.1761	-1.35548	3.61117
BOLA3	NM_212552	14.0207	5.47936	-8.54135	-1.35548	3.37832
BOP1	NM_015201	5.45545	8.95447	3.49902	0.714909	1.94323
BPGM	NM_001724	10.1593	11.9108	1.7516	0.229482	0.840601
BPGM	NM_199186	8.61003	10.0945	1.48449	0.229482	0.61443
BPHL	NM_004332	5.01775	1.96096	-3.05679	-1.35548	2.10616
BPNT1	NM_006085	9.46868	6.16734	-3.30134	-0.618515	1.8307
BPTF	NM_004459	2.14512	1.95609	-0.189033	-0.133088	2.40697
BPTF	NM_182641	2.13509	1.94694	-0.18815	-0.133088	2.41372
BRAF	NM_004333	4.39436	7.21281	2.81845	0.714909	1.65706
BRAP	NM_006768	4.50176	0.75399	-3.74777	-2.57787	3.20599
BRAT1	NM_152743	0.859329	3.02247	2.16314	1.81444	2.12868
BRCA1	NM_007294	1.79628	2.10598	0.309704	0.229482	1.70654
BRCA1	NM_007297	1.81951	2.13321	0.313708	0.229482	1.68817
BRCA1	NM_007298	3.51597	0.824434	-2.69153	-2.09245	2.53352
BRCA1	NM_007299	3.4221	0.802423	-2.61967	-2.09245	2.51172
BRCA1	NM_007300	1.78071	2.92283	1.14211	0.714909	0.740166
BRCA2	NM_000059	2.04659	0.266605	-1.77998	-2.94044	3.05585
BRCC3	NM_001018055	2.72161	5.31809	2.59648	0.966448	1.68194
BRCC3	NM_001242640	2.71875	5.3125	2.59375	0.966448	1.6807
BRCC3	NM_024332	2.65192	5.18191	2.52999	0.966448	1.65145
BRD1	NM_014577	3.93318	0.65876	-3.27442	-2.57787	3.09415
BRD2	NM_001113182	7.00209	11.9983	4.99619	0.77697	2.44743
BRD2	NM_001199455	7.314	12.5328	5.21875	0.77697	2.50714
BRD2	NM_001199456	7.25932	12.2936	5.03424	0.759997	2.4525
BRD2	NM_005104	6.87762	11.785	4.90737	0.77697	2.42291
BRD3	NM_007371	0.459478	1.61609	1.15662	1.81444	1.82655
BRD4	NM_014299	2.79305	0.654922	-2.13813	-2.09245	2.36227
BRD4	NM_058243	2.49053	0.583987	-1.90655	-2.09245	2.2902
BRD7	NM_001173984	3.35963	14.4426	11.0829	2.10395	4.05825
BRD7	NM_013263	3.364	14.4613	11.0973	2.10395	4.05985
BRD7P3	NR_002730	3.15623	3.7004	0.544178	0.229482	0.90735
BRD8	NM_001164326	7.8196	5.09323	-2.72637	-0.618515	1.57363
BRD8	NM_006696	7.20322	4.69175	-2.51147	-0.618515	1.46545
BRD8	NM_139199	5.72963	3.73195	-1.99769	-0.618515	1.1744
BRD9	NM_001009877	1.02704	8.42878	7.40174	3.03684	4.19072
BRD9	NM_023924	0.961083	7.88751	6.92643	3.03684	4.12532
BRE	NM_004899	6.84962	1.60612	-5.2435	-2.09245	3.17694
BRE	NM_199191	4.5265	1.76898	-2.75752	-1.35548	1.99469
BRE	NM_199192	4.34422	1.69774	-2.64648	-1.35548	1.9516
BRE	NM_199193	4.02668	1.57365	-2.45304	-1.35548	1.87436
BRE	NM_199194	4.18281	1.63466	-2.54815	-1.35548	1.91268
BRF1	NM_001242786	2.25996	2.64961	0.389648	0.229482	1.37898
BRF1	NM_001242787	2.3042	2.70148	0.397277	0.229482	1.35141
BRF1	NM_001242788	2.16908	2.54306	0.37398	0.229482	1.43741
BRF1	NM_001242789	4.52492	5.30508	0.780159	0.229482	0.425371
BRF1	NM_001519	2.1211	2.48681	0.365708	0.229482	1.46927
BRF1	NM_145685	2.17576	2.55089	0.375132	0.229482	1.43302
BRF2	NM_018310	11.6512	1.51778	-10.1334	-2.94044	4.45071
BRI3	NM_001159491	11.1123	21.7136	10.6014	0.966448	3.54063
BRI3	NM_015379	16.3664	26.8634	10.497	0.714909	3.46643
BRICD5	NM_182563	2.51131	8.83287	6.32157	1.81444	3.22014
BRIP1	NM_032043	0.951197	1.1152	0.164	0.229482	2.61831
BRIX1	NM_018321	14.2261	11.9135	-2.31262	-0.255945	1.23631
BRK1	NM_018462	28.6216	49.044	20.4223	0.77697	4.42089
BRMS1	NM_001024957	5.73245	2.24027	-3.49218	-1.35548	2.25659
BRMS1	NM_015399	5.40534	2.11243	-3.29291	-1.35548	2.18941
BROX	NM_144695	10.7817	1.80581	-8.97593	-2.57787	4.08281
BRPF1	NM_001003694	0.547622	4.49428	3.94666	3.03684	3.62564
BRPF1	NM_004634	0.549715	4.51145	3.96174	3.03684	3.62865
BRPF3	NM_015695	0.429878	1.51199	1.08211	1.81444	1.81801
BRWD1	NM_001007246	2.94334	8.0519	5.10856	1.45187	2.76481
BRWD1	NM_018963	4.99837	1.72358	-3.2748	-1.53605	2.29964
BRWD1	NM_033656	3.61897	1.52746	-2.09152	-1.24445	1.63766
BRWD3	NM_153252	1.8215	0.71185	-1.10965	-1.35548	1.36377
BSCL2	NM_001122955	6.45353	4.53973	-1.91381	-0.507483	1.06511
BSCL2	NM_001130702	9.39462	6.60863	-2.78599	-0.507483	1.56288
BSCL2	NM_032667	8.51697	5.99125	-2.52572	-0.507483	1.42979
BSDC1	NM_001143888	4.45025	9.39157	4.94132	1.07748	2.54431
BSDC1	NM_001143889	4.81256	10.1562	5.3436	1.07748	2.64703
BSDC1	NM_001143890	5.0314	10.618	5.58659	1.07748	2.70576
BSDC1	NM_018045	4.52967	9.55916	5.02949	1.07748	2.56745
BSG	NM_001728	50.3627	56.0179	5.65523	0.153533	2.5043
BSG	NM_198589	60.9397	67.7827	6.84294	0.153533	2.77886
BSG	NM_198591	47.2236	63.0023	15.7787	0.415895	4.00157
BSN-AS2	NR_038866	0.994682	3.49854	2.50386	1.81444	2.24624
BST1	NM_004334	8.74715	34.868	26.1208	1.99502	5.11245
BTAF1	NM_003972	3.31094	7.33228	4.02134	1.14702	2.31223
BTBD1	NM_001011885	8.89467	14.2203	5.32565	0.676941	2.50612
BTBD1	NM_025238	8.65676	13.84	5.1832	0.676941	2.46848
BTBD10	NM_032320	5.16386	8.47585	3.31199	0.714909	1.86977
BTBD18	NM_001145101	2.54838	2.98776	0.439377	0.229482	1.20846
BTBD19	NM_001136537	1.64705	5.79306	4.14602	1.81444	2.73894
BTBD2	NM_017797	8.90085	12.7545	3.85363	0.518989	2.01423
BTBD3	NM_014962	2.66539	3.12494	0.45955	0.229482	1.14494
BTBD3	NM_181443	2.83526	3.3241	0.488838	0.229482	1.05776
BTBD6	NM_033271	9.12134	13.7494	4.62807	0.592052	2.28833
BTBD7	NM_001002860	7.04908	4.67121	-2.37787	-0.59364	1.38351
BTBD7	NM_018167	9.07415	1.18207	-7.89208	-2.94044	4.18677
BTBD8	NM_183242	1.79305	6.30657	4.51353	1.81444	2.83189
BTBD9	NM_001099272	0.887813	1.04088	0.153071	0.229482	2.71743
BTBD9	NM_001172418	0.900994	1.05634	0.155344	0.229482	2.69624
BTBD9	NM_052893	0.867971	1.01762	0.14965	0.229482	2.74992
BTBD9	NM_152733	0.915328	1.07314	0.157815	0.229482	2.67356
BTD	NM_000060	3.76149	1.47001	-2.29148	-1.35548	1.80788
BTF3	NM_001037637	97.4303	114.229	16.7983	0.229482	4.07671
BTF3	NM_001207	120.725	141.539	20.8146	0.229482	4.38553
BTF3L4	NM_001136497	6.22394	4.64356	-1.58037	-0.422595	0.783923
BTF3L4	NM_001243767	6.41314	4.78472	-1.62841	-0.422595	0.820641
BTF3L4	NM_152265	6.13412	4.57656	-1.55757	-0.422595	0.766344
BTG1	NM_001731	3.87267	7.13487	3.2622	0.881559	1.92017
BTG3	NM_001130914	4.87294	13.3306	8.45764	1.45187	3.40528
BTG3	NM_006806	5.31291	14.5342	9.22126	1.45187	3.51848
BTN2A1	NM_001197233	10.2301	9.81325	-0.416901	-0.0600245	1.26365
BTN2A1	NM_001197234	13.4696	8.77331	-4.6963	-0.618515	2.31566
BTN2A1	NM_007049	9.75034	9.35299	-0.397347	-0.0600245	1.33288
BTN2A1	NM_078476	9.0415	8.67304	-0.368461	-0.0600245	1.44167
BTN3A1	NM_001145008	2.36958	2.77813	0.408548	0.229482	1.31165
BTN3A1	NM_001145009	1.85337	2.17292	0.319547	0.229482	1.66182
BTN3A1	NM_007048	2.26193	2.65192	0.389989	0.229482	1.37774
BTN3A1	NM_194441	2.08355	2.44278	0.359233	0.229482	1.49473
BTN3A2	NM_001197246	0.915544	3.22019	2.30465	1.81444	2.17787
BTN3A2	NM_001197247	1.89636	2.22331	0.326958	0.229482	1.62907
BTN3A2	NM_001197248	2.16908	2.54306	0.37398	0.229482	1.43741
BTN3A2	NM_001197249	2.0914	2.45199	0.360587	0.229482	1.48937
BTN3A2	NM_007047	2.03764	2.38895	0.351317	0.229482	1.5265
BTN3A3	NM_001242803	1.10318	3.88014	2.77696	1.81444	2.3374
BTN3A3	NM_006994	0.862478	3.03354	2.17106	1.81444	2.13144
BTN3A3	NM_197974	0.889745	3.12945	2.2397	1.81444	2.15534
BTRC	NM_003939	2.15297	4.5435	2.39054	1.07748	1.65585
BTRC	NM_033637	2.11498	4.46334	2.34836	1.07748	1.63644
BUB3	NM_001007793	25.2683	37.5249	12.2566	0.570519	3.66022
BUB3	NM_004725	14.0511	27.4563	13.4051	0.966448	3.86741
BUD13	NM_001159736	1.43523	5.04806	3.61283	1.81444	2.59351
BUD13	NM_032725	1.17369	4.12815	2.95446	1.81444	2.39475
BUD31	NM_003910	17.3769	26.1938	8.81685	0.592052	3.19559
BYSL	NM_004053	3.90325	4.57623	0.672975	0.229482	0.615736
BZW1	NM_001207067	35.9712	26.0217	-9.94946	-0.467126	3.34737
BZW1	NM_001207068	53.6523	38.5533	-15.099	-0.476787	3.9453
BZW1	NM_001207069	39.7292	28.7402	-10.9889	-0.467126	3.48939
BZW1	NM_014670	36.5815	27.6394	-8.94214	-0.40439	3.18639
BZW2	NM_001159767	12.4412	11.3449	-1.09635	-0.133088	0.187948
BZW2	NM_014038	12.5484	11.4426	-1.1058	-0.133088	0.196883
C10orf116	NM_006829	11.5587	13.5516	1.99289	0.229482	1.02099
C10orf118	NM_018017	2.06242	1.4508	-0.611613	-0.507483	0.872158
C10orf12	NM_015652	1.70901	2.00367	0.294658	0.229482	1.77776
C10orf137	NM_001202438	2.7656	1.94546	-0.820144	-0.507483	0.58255
C10orf137	NM_015608	2.82721	1.9888	-0.838413	-0.507483	0.567619
C10orf32	NM_001136200	1.06331	6.23319	5.16988	2.55141	3.48242
C10orf32	NM_144591	1.58068	5.55964	3.97896	1.81444	2.69478
C10orf47	NM_153256	0.776825	2.73228	1.95546	1.81444	2.05628
C10orf55	NM_001001791	1.03031	3.62383	2.59353	1.81444	2.27653
C10orf67	NM_153714	2.6393	1.03145	-1.60785	-1.35548	1.51879
C10orf76	NM_024541	6.94483	2.2206	-4.72422	-1.64499	2.7792
C10orf88	NM_024942	0.838729	2.95001	2.11128	1.81444	2.11058
C10orf91	NM_173541	3.50834	12.3397	8.83135	1.81444	3.62882
C11orf10	NM_014206	81.8955	36.929	-44.9665	-1.14903	5.60972
C11orf24	NM_022338	13.5494	12.9972	-0.552166	-0.0600245	0.858927
C11orf30	NM_020193	0.469816	1.65246	1.18264	1.81444	1.83051
C11orf31	NM_170746	14.0063	30.4964	16.4901	1.12257	4.19646
C11orf48	NM_024099	13.7304	2.29967	-11.4307	-2.57787	4.35885
C11orf49	NM_001003676	3.91506	4.59007	0.675011	0.229482	0.611695
C11orf49	NM_001003677	4.49247	5.26703	0.774564	0.229482	0.43415
C11orf49	NM_001003678	6.39298	7.49522	1.10224	0.229482	0.269044
C11orf49	NM_024113	4.53973	5.32244	0.782713	0.229482	0.421409
C11orf57	NM_001082969	2.4403	4.7684	2.3281	0.966448	1.55575
C11orf57	NM_001082970	2.07798	4.06041	1.98244	0.966448	1.38157
C11orf57	NM_018195	2.07631	4.05716	1.98085	0.966448	1.38074
C11orf58	NM_014267	7.15596	16.0168	8.86084	1.16237	3.35522
C11orf63	NM_024806	2.66832	1.04279	-1.62553	-1.35548	1.52597
C11orf63	NM_199124	4.16486	1.62765	-2.53722	-1.35548	1.90831
C11orf68	NM_001135635	14.9566	13.6386	-1.31801	-0.133088	0.420009
C11orf68	NM_031450	14.9855	13.6649	-1.32056	-0.133088	0.422648
C11orf73	NM_016401	2.27718	13.349	11.0718	2.55141	4.30609
C11orf74	NM_138787	15.7875	11.1057	-4.68182	-0.507483	2.28416
C11orf75	NM_020179	2.65555	9.3402	6.68465	1.81444	3.28702
C11orf82	NM_145018	2.18004	0.851969	-1.32807	-1.35548	1.41594
C11orf83	NM_001085372	3.98332	1.5567	-2.42662	-1.35548	1.86361
C11orf84	NM_138471	3.96098	1.54797	-2.41301	-1.35548	1.85805
C11orf95	NM_001144936	1.39152	3.80669	2.41517	1.45187	1.93035
C11orf96	NM_001145033	5.849	11.4291	5.58008	0.966448	2.66192
C12orf10	NM_021640	10.655	2.49841	-8.15656	-2.09245	3.68061
C12orf23	NM_152261	9.99081	24.3278	14.337	1.28393	4.05054
C12orf29	NM_001009894	4.50445	1.05622	-3.44823	-2.09245	2.75093
C12orf4	NM_020374	0.677967	11.9229	11.2449	4.13637	5.41277
C12orf44	NM_001098673	14.316	11.9888	-2.32724	-0.255945	1.24521
C12orf44	NM_021934	12.6125	10.5622	-2.0503	-0.255945	1.06699
C12orf45	NM_152318	4.16263	14.641	10.4784	1.81444	3.84446
C12orf49	NM_024738	8.39727	3.28169	-5.11558	-1.35548	2.71714
C12orf5	NM_020375	4.09229	3.32159	-0.770695	-0.301033	0.481479
C12orf52	NM_032848	1.45868	5.13053	3.67185	1.81444	2.61027
C12orf57	NM_138425	33.3777	27.9518	-5.42593	-0.255945	2.45326
C12orf61	NM_175895	1.5375	5.40778	3.87027	1.81444	2.66537
C12orf65	NM_001143905	1.61017	5.66337	4.05319	1.81444	2.71456
C12orf65	NM_001194995	1.362	4.79048	3.42848	1.81444	2.54007
C12orf65	NM_152269	1.53024	5.38221	3.85197	1.81444	2.66037
C12orf66	NM_152440	2.98749	1.16752	-1.81996	-1.35548	1.60738
C12orf73	NM_001135570	7.64666	1.79301	-5.85365	-2.09245	3.2981
C12orf75	NM_001145199	9.47715	37.7779	28.3007	1.99502	5.21912
C12orf77	NM_001101339	121.823	122.71	0.88751	0.0104723	0.172483
C14orf101	NM_017799	1.82207	0.712072	-1.10999	-1.35548	1.36382
C14orf119	NM_017924	10.0284	7.48203	-2.5464	-0.422595	1.41313
C14orf166	NM_016039	36.9528	25.9944	-10.9584	-0.507483	3.49105
C14orf169	NM_024644	3.15494	1.23297	-1.92198	-1.35548	1.651
C14orf2	NM_001127393	19.6787	16.4797	-3.199	-0.255945	1.69703
C14orf2	NM_004894	27.7977	23.2789	-4.51883	-0.255945	2.19095
C14orf23	NR_026731	0.82431	4.83216	4.00785	2.55141	3.24361
C15orf37	NR_028330	1.2424	4.36981	3.12742	1.81444	2.44911
C15orf38	NM_182616	3.82446	4.48385	0.65939	0.229482	0.643131
C15orf38-AP3S2	NM_001199058	3.72481	6.30792	2.58311	0.759997	1.5659
C15orf39	NM_015492	1.75457	2.05708	0.302512	0.229482	1.74013
C15orf40	NM_001160113	2.59435	9.12494	6.5306	1.81444	3.25902
C15orf40	NM_001160114	2.642	9.29254	6.65055	1.81444	3.28087
C15orf40	NM_144597	1.52303	8.92813	7.4051	2.55141	3.85399
C15orf41	NM_001130010	3.13584	3.6765	0.540663	0.229482	0.916398
C15orf41	NM_032499	2.99325	3.50932	0.516077	0.229482	0.981543
C15orf52	NM_207380	1.45813	1.70954	0.251402	0.229482	2.0051
C15orf57	NM_001080791	4.48987	5.26398	0.774116	0.229482	0.434859
C15orf57	NM_001080792	5.11018	5.99125	0.881067	0.229482	0.293314
C15orf57	NM_052849	4.5557	5.34117	0.785467	0.229482	0.417168
C15orf59	NM_001039614	5.77937	2.2586	-3.52077	-1.35548	2.26601
C16orf13	NM_001040160	50.3075	43.2529	-7.0546	-0.217977	2.82698
C16orf13	NM_001040161	70.742	49.7634	-20.9787	-0.507483	4.42008
C16orf13	NM_001040162	63.7724	54.8296	-8.94278	-0.217977	3.16823
C16orf13	NM_001040165	54.5469	46.8978	-7.64909	-0.217977	2.94337
C16orf13	NM_032366	46.235	39.7514	-6.48352	-0.217977	2.70557
C16orf45	NM_001142469	8.84103	7.40382	-1.43721	-0.255945	0.582512
C16orf45	NM_033201	8.12376	9.52441	1.40065	0.229482	0.537542
C16orf58	NM_022744	2.81226	5.49523	2.68297	0.966448	1.72085
C16orf62	NM_020314	1.99473	7.01594	5.02121	1.81444	2.9516
C16orf70	NM_025187	0.911354	7.47939	6.56804	3.03684	4.07383
C16orf72	NM_014117	7.15776	8.39186	1.2341	0.229482	0.380458
C16orf80	NM_013242	6.01663	25.8646	19.848	2.10395	4.79694
C16orf87	NM_001001436	5.61639	6.58474	0.968345	0.229482	0.234127
C16orf88	NM_001012991	6.63887	1.5567	-5.08217	-2.09245	3.14316
C16orf95	NM_001195124	2.23976	7.87776	5.63801	1.81444	3.08515
C16orf95	NM_001195125	2.661	9.3594	6.69839	1.81444	3.28949
C17orf103	NM_152914	1.62296	0.634259	-0.988698	-1.35548	1.35558
C17orf49	NM_001142798	20.071	10.0849	-9.98606	-0.99291	3.46521
C17orf49	NM_001142799	16.2431	11.4262	-4.81693	-0.507483	2.32419
C17orf49	NM_174893	20.1603	10.1298	-10.0305	-0.99291	3.47135
C17orf51	NM_001113434	2.29071	1.91833	-0.372381	-0.255945	1.44795
C17orf62	NM_001033046	10.8333	1.41123	-9.42206	-2.94044	4.37243
C17orf62	NM_001100407	10.5872	1.37918	-9.20802	-2.94044	4.34796
C17orf62	NM_001100408	11.049	1.43934	-9.6097	-2.94044	4.39353
C17orf62	NM_001193653	9.62512	1.25385	-8.37127	-2.94044	4.24773
C17orf62	NM_001193654	9.8281	1.28029	-8.54781	-2.94044	4.2695
C17orf62	NM_001193655	10.0658	1.31126	-8.75458	-2.94044	4.29457
C17orf62	NM_001193657	9.84055	1.28191	-8.55864	-2.94044	4.27083
C17orf62	NR_036519	11.5587	4.51721	-7.04153	-1.35548	3.12515
C17orf70	NM_025161	3.54485	0.831206	-2.71364	-2.09245	2.5402
C17orf75	NM_022344	1.69484	0.662353	-1.03249	-1.35548	1.35627
C17orf76-AS1	NR_027158	66.9108	105.733	38.8223	0.660116	5.31993
C17orf76-AS1	NR_027159	49.0937	77.5783	28.4846	0.660116	4.87699
[truncated: 17,006 more rows]
