# Supplementary material for: Opposing activities of oncogenic MIR17HG and tumor suppressive MIR100HG clusters and their gene targets regulate replicative senescence in human adult stem cells
Source: NPJ Aging Mech Dis. 2017 Apr 20;3:7. doi: 10.1038/s41514-017-0006-y (PMC5460214; doi:10.1038/s41514-017-0006-y)
Supplement: Supplementary file 15 — Supplementary Table4 [file 41514_2017_6_MOESM15_ESM.xlsx]

## Sheet: Sheet1
Gene Symbol	RefSeq ID	SR	SEN	Diff Mean	P
A2M	NP_000005	1.52918e-05	1.55663e-05	2.74526e-07	0.845679
A2ML1	NP_653271	1.49496e-05	2.01168e-05	5.16714e-06	0.387984		SR	Mean of protein expression in SR cells
AAAS	NP_056480	0.000122711	0.000128044	5.33331e-06	0.753012		SEN	Mean of protein expression in SEN cells
AADACL4	NP_001013652	1.99817e-05	5.18888e-06	-1.47929e-05	0.0028327		Diff Mean	Mean of SEN minus mean of SR
AAMP	NP_001078	0.000454056	0.000605001	0.000150945	0.0100547		P	P-value from t-test
AARS	NP_001596	2.89627e-05	3.37441e-05	4.78136e-06	0.479074
AATK	NP_001073864	0.000171253	0.000233947	6.26935e-05	0.159333
ABCA1	NP_005493	0.000181052	0.000173987	-7.06546e-06	0.69942
ABCA10	NP_525021	3.92722e-05	7.83954e-05	3.91232e-05	0.0705079
ABCA12	NP_056472	0.000938921	0.00164048	0.000701556	0.00512131
ABCA13	NP_689914	6.08595e-06	5.48074e-06	-6.05207e-07	0.795956
ABCA2	NP_997698	5.63872e-05	6.34288e-05	7.0416e-06	0.495511
ABCA4	NP_000341	4.46414e-06	6.56121e-06	2.09706e-06	0.0844219
ABCA5	NP_758424	2.18669e-05	7.82076e-06	-1.40462e-05	9.05462e-05
ABCA7	NP_061985	0.00153999	0.00130736	-0.000232636	0.111363
ABCA8	NP_009099	0.000106196	0.000108232	2.03671e-06	0.902831
ABCB1	NP_000918	1.22641e-05	8.10229e-06	-4.16181e-06	0.298277
ABCB10	NP_036221	3.50503e-05	4.66499e-05	1.15996e-05	0.0345862
ABCB5	NP_001157413	2.74251e-06	2.24785e-05	1.97359e-05	0.381589
ABCB8	NP_009119	4.2746e-06	9.2542e-06	4.9796e-06	0.194736
ABCC1	NP_004987	2.28946e-05	1.3638e-05	-9.25658e-06	0.467049
ABCC11	NP_115972	4.19422e-06	2.3046e-06	-1.88961e-06	0.00511507
ABCC2	NP_000383	2.55566e-05	2.09428e-05	-4.61383e-06	0.0146139
ABCC3	NP_003777	1.84294e-05	6.5757e-06	-1.18537e-05	0.00298288
ABCD1	NP_000024	5.64124e-05	4.20453e-05	-1.43671e-05	0.0159835
ABCD3	NP_002849	0.00015572	0.000300164	0.000144444	0.000531145
ABCF1	NP_001020262	0.000121491	0.000199958	7.8467e-05	0.205336
ABCF2	NP_005683	1.48099e-05	8.97055e-06	-5.83938e-06	0.0771902
ABHD6	NP_065727	6.51188e-06	7.88013e-06	1.36825e-06	0.148306
ABL1	NP_009297	4.72444e-05	4.81585e-05	9.14155e-07	0.849164
ABTB2	NP_665803	1.25649e-05	1.09336e-05	-1.63125e-06	0.356835
ACAA1	NP_001598	1.49049e-05	1.03681e-05	-4.53677e-06	0.0117617
ACAA2	NP_006102	2.83337e-05	2.82156e-05	-1.1811e-07	0.967698
ACACA	NP_942131	2.58637e-05	1.27932e-05	-1.30705e-05	0.00406855
ACACB	NP_001084	4.19431e-05	3.38421e-05	-8.101e-06	0.0033047
ACAD10	NP_001130010	8.37804e-06	5.35194e-06	-3.0261e-06	0.153832
ACADL	NP_001599	4.00295e-05	4.85274e-05	8.4979e-06	0.326302
ACADVL	NP_001029031	6.0539e-05	3.79666e-05	-2.25724e-05	0.18287
ACAT1	NP_000010	0.000684852	0.000792661	0.000107809	0.50635
ACBD4	NP_078998	0.000529023	0.000438395	-9.06283e-05	0.0325824
ACBD5	NP_663736	5.07798e-05	7.23713e-05	2.15915e-05	0.31426
ACCS	NP_115981	1.62505e-05	9.45325e-06	-6.79721e-06	0.00491353
ACE2	NP_068576	1.26567e-05	2.78005e-05	1.51438e-05	0.140798
ACLY	NP_001087	0.000107334	9.82963e-05	-9.03748e-06	0.200248
ACO1	NP_002188	1.45335e-05	1.86533e-05	4.11978e-06	0.0478424
ACO2	NP_001089	1.77864e-05	3.52856e-05	1.74992e-05	0.250743
ACOT12	NP_570123	1.96108e-05	1.85999e-05	-1.01091e-06	0.206083
ACOT13	NP_060943	2.61185e-06	4.07267e-06	1.46083e-06	0.01176
ACOX2	NP_003491	3.12774e-05	2.84089e-05	-2.8685e-06	0.563818
ACOX3	NP_003492	3.99708e-05	2.56475e-05	-1.43232e-05	0.0779552
ACRC	NP_443189	6.24301e-06	5.323e-06	-9.20017e-07	0.648995
ACSBG1	NP_055977	7.43195e-05	4.92717e-05	-2.50479e-05	0.0198803
ACSBG2	NP_112186	1.95854e-05	9.4307e-06	-1.01547e-05	0.000352119
ACSF2	NP_079425	7.18321e-05	3.82161e-05	-3.3616e-05	0.000741129
ACSF3	NP_001120686	6.01751e-05	5.98652e-05	-3.0992e-07	0.967407
ACSL3	NP_004448	3.53885e-05	6.14874e-05	2.60989e-05	0.13883
ACSL4	NP_004449	2.89732e-05	4.81121e-05	1.91389e-05	0.425506
ACSL5	NP_057318	1.67895e-05	3.51093e-05	1.83198e-05	0.0365872
ACSM3	NP_005613	6.90586e-06	9.21023e-06	2.30438e-06	0.11917
ACSM5	NP_060358	8.76622e-05	5.29421e-05	-3.472e-05	0.0168479
ACSS1	NP_115890	6.21286e-06	5.91851e-06	-2.94344e-07	0.781635
ACSS3	NP_078836	0.000549165	0.000485628	-6.35375e-05	0.814474
ACTBL2	NP_001017992	0.0257207	0.0400078	0.0142871	0.00107899
ACTG1	NP_001605	0.0276156	0.033794	0.0061784	0.104609
ACTG2	NP_001606	0.0096465	0.0115907	0.00194418	0.0901585
ACTL8	NP_110439	2.70329e-05	2.84563e-05	1.42344e-06	0.742892
ACTN1	NP_001093	0.00192094	0.00226514	0.000344206	0.0213306
ACTN2	NP_001094	6.0205e-06	6.82678e-06	8.06274e-07	0.590145
ACTN3	NP_001095	0.000112759	0.000123084	1.03251e-05	0.493772
ACTN4	NP_004915	0.000327209	0.000568929	0.00024172	0.00307948
ACTR1A	NP_005727	0.000112582	0.000155967	4.33853e-05	0.0143948
ACTR1B	NP_005726	9.5682e-05	0.000102517	6.83471e-06	0.742345
ACTR2	NP_001005386	2.6612e-05	2.86904e-05	2.07834e-06	0.481008
ACTR3	NP_005712	0.000195343	0.000160691	-3.46524e-05	0.195133
ACTR5	NP_079131	1.06938e-05	1.1145e-05	4.51123e-07	0.900312
ACTR6	NP_071941	2.04433e-05	1.56243e-05	-4.819e-06	0.509446
ACTRT3	NP_115876	8.86521e-05	0.00011035	2.16979e-05	0.200908
ADAD1	NP_640336	5.21027e-05	7.11211e-05	1.90184e-05	0.0680509
ADAD2	NP_631913	1.39085e-05	8.23982e-06	-5.66872e-06	0.00169664
ADAL	NP_001012987	0.000807075	0.000638251	-0.000168824	0.113857
ADAM19	NP_150377	0.000160664	0.00028036	0.000119697	0.0100772
ADAM20	NP_003805	0.000144907	0.000194885	4.99785e-05	0.210689
ADAM22	NP_057435	9.93893e-05	0.000185564	8.61748e-05	0.0175282
ADAM23	NP_003803	2.40611e-05	1.56596e-05	-8.4015e-06	0.0636852
ADAM30	NP_068566	1.57887e-05	1.92581e-05	3.46937e-06	0.123063
ADAM7	NP_003808	2.22439e-05	1.98205e-05	-2.42344e-06	0.26111
ADAMTS1	NP_008919	2.84219e-05	2.61951e-05	-2.22686e-06	0.708096
ADAMTS13	NP_620594	5.66214e-05	6.60771e-05	9.45569e-06	0.546269
ADAMTS16	NP_620687	1.83698e-05	1.52769e-05	-3.0929e-06	0.0848283
ADAMTS17	NP_620688	6.15915e-05	5.4394e-05	-7.19753e-06	0.437265
ADAMTS19	NP_598377	2.75718e-05	3.68066e-05	9.23476e-06	0.203943
ADAMTS20	NP_079279	5.19566e-05	6.75167e-05	1.55601e-05	0.207304
ADAMTS3	NP_055058	4.56676e-05	2.96634e-05	-1.60042e-05	0.0112628
ADAMTS5	NP_008969	7.99333e-05	0.000119982	4.00486e-05	0.00016175
ADAMTS6	NP_922932	0.000171071	0.000233947	6.28753e-05	0.157677
ADAMTS9	NP_891550	2.30361e-05	3.01239e-05	7.08781e-06	0.0169847
ADAP2	NP_060874	9.78199e-06	1.41335e-05	4.3515e-06	0.160278
ADAR	NP_001102	1.04971e-05	1.37378e-05	3.24065e-06	0.32517
ADAT2	NP_872309	1.067e-05	7.79272e-06	-2.87733e-06	0.305453
ADCK2	NP_443085	1.9025e-05	1.71827e-05	-1.84229e-06	0.863568
ADCK4	NP_079152	1.17748e-05	1.12537e-05	-5.21113e-07	0.43857
ADCY4	NP_640340	5.81647e-05	3.42254e-05	-2.39393e-05	0.0245706
ADCY9	NP_001107	2.57345e-05	1.29727e-05	-1.27618e-05	0.00108121
ADCYAP1R1	NP_001109	1.34413e-05	9.59899e-06	-3.84235e-06	0.0344935
ADD3	NP_058432	8.70528e-06	7.55968e-06	-1.1456e-06	0.646667
ADH5	NP_000662	9.51296e-06	1.2507e-05	2.99408e-06	0.00617964
ADH7	NP_001159976	9.68628e-05	4.90443e-05	-4.78185e-05	0.0857036
ADNP	NP_852107	5.71578e-06	8.72581e-06	3.01002e-06	0.134714
ADNP2	NP_055728	0.000105752	0.000165824	6.00728e-05	0.0267102
ADORA1	NP_001041695	5.03375e-06	3.9371e-06	-1.09665e-06	0.105473
ADRA1A	NP_150645	1.20192e-05	1.00767e-05	-1.94255e-06	0.252804
ADSL	NP_000017	0.000100566	0.000116073	1.55067e-05	0.641367
ADSSL1	NP_689541	3.49992e-05	3.13634e-05	-3.63589e-06	0.302223
AEBP2	NP_694939	6.71787e-05	9.22527e-05	2.5074e-05	0.00124729
AFAP1L1	NP_001139809	0.00143112	0.00116924	-0.000261881	0.0955179
AFAP1L2	NP_115939	1.89378e-05	8.32689e-06	-1.06109e-05	0.0119296
AFF1	NP_005926	4.94629e-05	5.814e-05	8.67706e-06	0.0817103
AFF3	NP_002276	5.30146e-05	8.90559e-05	3.60413e-05	0.0227009
AFM	NP_001124	1.28596e-05	1.80874e-05	5.22788e-06	0.346975
AFTPH	NP_060127	2.38554e-05	8.29254e-06	-1.55629e-05	0.0284973
AGAP2	NP_001116244	1.54696e-05	6.93468e-06	-8.53493e-06	0.0428096
AGBL1	NP_689549	9.75248e-05	6.17381e-05	-3.57867e-05	0.0039423
AGBL2	NP_079059	6.74866e-05	6.74313e-05	-5.52543e-08	0.995328
AGBL3	NP_848658	8.82459e-05	0.000137437	4.91909e-05	0.0446277
AGBL5	NP_001030584	0.000108273	0.000146885	3.86118e-05	0.0105103
AGER	NP_001127	9.06821e-05	0.000125169	3.44865e-05	0.208714
AGGF1	NP_060516	9.23642e-06	8.51289e-06	-7.23529e-07	0.585363
AGO3	NP_079128	2.09525e-05	1.58955e-05	-5.057e-06	0.129977
AGPAT9	NP_116106	0.000107822	0.000109989	2.16729e-06	0.902862
AHCTF1	NP_056261	0.000124768	0.000100503	-2.42647e-05	0.0408428
AHCY	NP_000678	8.85947e-06	7.92512e-06	-9.34354e-07	0.680838
AHDC1	NP_001025053	1.80866e-05	1.54061e-05	-2.68049e-06	0.169848
AHNAK	NP_001611	0.00298026	0.0020172	-0.000963055	0.00072821
AHNAK	NP_076965	9.69339e-06	1.02621e-05	5.68684e-07	0.488209
AHNAK2	NP_612429	0.000305945	0.00023299	-7.2955e-05	0.0649312
AHSG	NP_001613	7.71881e-05	3.87595e-05	-3.84285e-05	0.00829406
AIFM1	NP_001124318	2.73185e-06	2.11693e-06	-6.1492e-07	0.247396
AIFM1	NP_004199	9.64475e-05	8.51186e-05	-1.13289e-05	0.0660148
AIM1L	NP_001034864	2.43657e-05	2.89249e-05	4.55917e-06	0.354518
AIMP1	NP_004748	1.6475e-05	1.76942e-05	1.21925e-06	0.527796
AIMP2	NP_006294	1.26507e-05	1.14327e-05	-1.21798e-06	0.366352
AKAP1	NP_003479	2.56574e-05	1.36326e-05	-1.20248e-05	0.0157418
AKAP12	NP_005091	0.000108028	7.54252e-05	-3.26033e-05	0.00585786
AKAP13	NP_009131	2.07433e-05	1.16206e-05	-9.12265e-06	0.0517272
AKAP17A	NP_005079	4.4121e-05	3.48337e-05	-9.28726e-06	0.257008
AKAP6	NP_004265	1.64144e-05	2.25384e-05	6.12395e-06	0.293085
AKAP9	NP_671714	9.98269e-05	8.61391e-05	-1.36878e-05	0.342375
AKIRIN2	NP_060534	1.02617e-05	6.14422e-06	-4.11745e-06	0.104698
AKNA	NP_110394	2.34093e-05	2.43852e-05	9.75889e-07	0.571381
AKR1A1	NP_006057	2.34163e-05	2.41509e-05	7.34509e-07	0.864181
AKR1C2	NP_001128713	6.78337e-05	5.19533e-05	-1.58804e-05	0.471145
AKR1D1	NP_005980	4.20554e-05	2.83048e-06	-3.92249e-05	0.00639218
AKR7A3	NP_036199	2.12735e-05	1.96636e-05	-1.60993e-06	0.662849
ALB	NP_000468	0.0011496	0.000741356	-0.000408243	0.00218135
ALCAM	NP_001618	3.6512e-06	1.51651e-06	-2.13469e-06	0.283409
ALDH18A1	NP_002851	9.58773e-05	0.000124536	2.86587e-05	0.786823
ALDH1A1	NP_000680	9.46884e-06	9.08274e-06	-3.86103e-07	0.918215
ALDH1A3	NP_000684	4.07249e-05	3.66057e-05	-4.11916e-06	0.236094
ALDH1B1	NP_000683	0.000177011	0.000383177	0.000206166	2.95386e-05
ALDH1L1	NP_036322	5.1303e-05	9.36749e-05	4.23719e-05	0.00219152
ALDH1L2	NP_001029345	0.000179325	0.000272632	9.33062e-05	0.00678623
ALDH2	NP_000681	0.000113726	0.00014546	3.17339e-05	0.0568892
ALDH3B2	NP_000686	1.10691e-05	7.8755e-06	-3.19357e-06	0.355959
ALDH5A1	NP_733936	4.78499e-06	9.90834e-06	5.12335e-06	0.00964914
ALDH7A1	NP_001173	6.87449e-05	5.9365e-05	-9.3799e-06	0.227197
ALDH8A1	NP_001180409	0.000107132	0.000109389	2.25664e-06	0.89909
ALDOA	NP_001121089	0.000396166	0.000434796	3.86298e-05	0.300062
ALDOC	NP_005156	2.31932e-05	2.94107e-05	6.21753e-06	0.322801
ALG13	NP_001034299	3.82768e-05	2.90323e-05	-9.24448e-06	0.00837463
ALG5	NP_037470	1.88875e-05	2.02423e-05	1.3548e-06	0.409365
ALKBH8	NP_620130	9.25666e-05	0.000133178	4.06116e-05	0.115231
ALMS1	NP_055935	0.000133514	0.000166464	3.29507e-05	0.0657713
ALOX12	NP_000688	3.98833e-05	2.2867e-05	-1.70162e-05	0.000261381
ALOX5	NP_000689	9.64058e-05	8.12828e-05	-1.5123e-05	0.271782
ALPK2	NP_443179	2.92874e-05	5.17924e-05	2.2505e-05	0.0227821
ALS2	NP_065970	0.00359837	0.0031378	-0.000460563	0.30424
ALS2CR11	NP_001161693	2.70258e-05	1.6802e-05	-1.02238e-05	0.000910713
ALX1	NP_008913	1.22989e-05	2.0255e-05	7.95609e-06	0.00884138
ALYREF	NP_005773	0.000100123	0.000159176	5.90534e-05	0.0033067
AMBRA1	NP_060219	1.59006e-05	9.6128e-06	-6.28777e-06	0.0671687
AMIGO3	NP_942015	2.53579e-05	2.14224e-05	-3.93556e-06	0.193033
AMOTL1	NP_570899	0.000140403	9.79556e-05	-4.24478e-05	0.037849
AMY1B	NP_001008219	2.11199e-05	2.04354e-05	-6.84474e-07	0.926612
AMZ1	NP_597720	1.17135e-05	1.4423e-05	2.70947e-06	0.0114399
AMZ2	NP_001028741	0.000120487	0.000224522	0.000104035	0.41856
ANAPC5	NP_057321	0.000141036	6.22935e-05	-7.87429e-05	0.123245
ANGPT4	NP_057069	2.42935e-05	2.89249e-05	4.63139e-06	0.350251
ANGPTL2	NP_036230	3.25067e-05	1.38077e-05	-1.86989e-05	0.0544201
ANGPTL7	NP_066969	1.14101e-05	1.0836e-05	-5.74129e-07	0.856128
ANHX	NP_001177983	2.44683e-05	1.38961e-05	-1.05722e-05	0.132071
ANK1	NP_065208	5.65606e-05	5.73033e-05	7.42691e-07	0.908571
ANK2	NP_001139	0.000160013	0.000154303	-5.70967e-06	0.443605
ANK3	NP_066267	5.06216e-05	4.78677e-05	-2.7539e-06	0.799279
ANKDD1A	NP_874362	2.67349e-05	3.96982e-05	1.29634e-05	0.0224846
ANKEF1	NP_071379	1.8679e-05	1.03148e-05	-8.36421e-06	0.000542244
ANKK1	NP_848605	3.58102e-06	3.6199e-06	3.88817e-08	0.963456
ANKLE2	NP_055929	0.000208837	0.000124368	-8.44686e-05	0.0168255
ANKRD11	NP_037407	4.89287e-05	3.11503e-05	-1.77785e-05	0.00355845
ANKRD12	NP_056023	8.1735e-05	9.78245e-05	1.60895e-05	0.277466
ANKRD13A	NP_149112	7.21528e-06	1.14957e-05	4.2804e-06	0.404647
ANKRD17	NP_942592	3.22364e-05	2.7253e-05	-4.98345e-06	0.539949
ANKRD20A2	NP_001012421	9.82301e-06	4.01596e-06	-5.80705e-06	0.0526888
ANKRD24	NP_597732	1.31884e-05	2.30249e-05	9.83654e-06	0.144863
ANKRD28	NP_056014	1.84708e-05	1.40441e-05	-4.42663e-06	0.0972635
ANKRD30A	NP_443723	1.632e-05	2.57337e-05	9.41366e-06	0.0213676
ANKRD30B	NP_001138501	1.95034e-05	1.3091e-05	-6.41241e-06	0.166928
ANKRD32	NP_115666	0.000146368	0.000269954	0.000123586	0.138232
ANKRD34B	NP_001004441	3.81182e-06	2.86865e-06	-9.43165e-07	0.0527689
ANKRD36	NP_001157787	8.12778e-06	6.57929e-06	-1.54849e-06	0.0656358
ANKRD37	NP_859077	1.01223e-05	1.01116e-05	-1.0641e-08	0.994895
ANKRD42	NP_872409	3.11685e-05	2.07041e-05	-1.04645e-05	0.0204473
ANKRD44	NP_001182073	2.48838e-06	1.90593e-06	-5.82455e-07	0.325759
ANKRD7	NP_062618	4.97786e-05	5.14658e-05	1.68711e-06	0.759381
ANKS1B	NP_064525	3.89199e-05	3.62617e-05	-2.65817e-06	0.829535
ANKS1B	NP_690001	0.000249578	0.000206273	-4.33046e-05	0.0250787
ANLN	NP_061155	6.99409e-06	1.41353e-05	7.14126e-06	0.0791226
ANO1	NP_060513	3.8209e-06	4.57276e-06	7.51868e-07	0.301769
ANO10	NP_060545	4.65495e-05	2.47573e-05	-2.17922e-05	0.000652683
ANO5	NP_001136121	5.5378e-06	2.54649e-06	-2.99132e-06	0.0290723
ANO6	NP_001136150	0.000188726	0.000254982	6.62562e-05	0.0105437
ANO7	NP_001001891	0.000277534	0.000322776	4.52423e-05	0.493498
ANO8	NP_066010	4.85992e-05	6.57131e-05	1.71139e-05	0.00730997
ANP32A	NP_006296	4.98383e-06	1.04534e-05	5.46961e-06	0.0104093
ANP32B	NP_006392	1.16798e-05	8.6937e-06	-2.98607e-06	0.0237271
ANPEP	NP_001141	0.000620878	0.000501212	-0.000119666	0.0244078
ANTXR1	NP_444262	1.14576e-05	5.19299e-06	-6.26459e-06	0.00118621
ANXA1	NP_000691	0.00113905	0.000687477	-0.000451577	0.0020623
ANXA11	NP_665875	0.000213311	0.000118594	-9.47169e-05	0.000278614
ANXA13	NP_004297	7.1977e-06	5.10888e-06	-2.08882e-06	0.063117
ANXA2	NP_001129487	0.00703063	0.00442293	-0.0026077	0.00126394
ANXA3	NP_005130	0.000123456	0.000133127	9.67097e-06	0.48492
ANXA4	NP_001144	0.000177433	9.63339e-05	-8.10993e-05	0.00200858
ANXA5	NP_001145	0.000739988	0.000308307	-0.000431681	4.28031e-05
ANXA6	NP_001180473	0.00103223	0.00053342	-0.000498808	0.000244583
ANXA7	NP_001147	3.70829e-05	7.5148e-06	-2.95681e-05	0.000193375
ANXA9	NP_003559	6.09009e-05	5.56425e-05	-5.25839e-06	0.75948
AOC2	NP_033720	9.4813e-06	1.28769e-05	3.39562e-06	0.19384
AP1AR	NP_061039	1.45911e-05	1.85816e-05	3.99049e-06	0.26615
AP1B1	NP_001159491	4.72335e-05	4.7785e-05	5.5152e-07	0.865513
AP1G1	NP_001119	9.13505e-05	7.45914e-05	-1.67591e-05	0.051125
AP1M1	NP_001123996	1.81151e-05	1.31965e-05	-4.91866e-06	0.290253
AP1S2	NP_003907	0.00178347	0.00250564	0.000722173	0.000920812
AP2A1	NP_055018	0.00010061	0.000108485	7.87515e-06	0.208956
AP2A2	NP_036437	9.1933e-06	8.85212e-06	-3.41183e-07	0.935529
AP2M1	NP_001020376	5.1534e-05	5.92358e-05	7.70177e-06	0.147466
AP2S1	NP_004060	6.49418e-06	7.78272e-06	1.28854e-06	0.134767
AP3B1	NP_003655	4.38551e-05	2.93714e-05	-1.44837e-05	0.0283517
AP3B2	NP_004635	4.13001e-05	4.01051e-05	-1.19497e-06	0.886703
AP3D1	NP_003929	1.78648e-05	2.32095e-05	5.34472e-06	0.189194
AP4E1	NP_031373	1.63148e-05	9.87543e-06	-6.4394e-06	0.0297359
APBB1	NP_663722	2.65019e-05	1.99083e-05	-6.59361e-06	0.207844
APC	NP_000029	7.08293e-05	4.7252e-05	-2.35773e-05	0.214089
APC2	NP_005874	0.000954004	0.00137563	0.000421624	0.000774093
APEH	NP_001631	1.8701e-05	2.54156e-05	6.71463e-06	0.248859
APLP1	NP_005157	2.71178e-05	3.58179e-05	8.70007e-06	0.00610347
APMAP	NP_065392	5.28124e-05	5.09031e-05	-1.90931e-06	0.592549
APOA1	NP_000030	1.59898e-05	1.06059e-05	-5.38387e-06	0.0817988
APOA2	NP_001634	3.36001e-06	2.15585e-06	-1.20416e-06	0.12881
APOB	NP_000375	8.40933e-05	6.12893e-05	-2.2804e-05	0.145035
APOBR	NP_061160	4.41664e-05	3.54483e-05	-8.7181e-06	0.439911
APOL3	NP_663615	3.47957e-05	2.96216e-05	-5.1741e-06	0.101524
APOLD1	NP_001123887	0.00179299	0.00261899	0.000825999	0.000617648
APP	NP_001129602	1.10776e-05	1.29622e-05	1.88466e-06	0.494025
APPL2	NP_060641	3.30204e-05	2.47264e-05	-8.29401e-06	0.509786
APRT	NP_000476	2.78583e-05	2.7596e-05	-2.62212e-07	0.882019
AQR	NP_055506	0.000109277	6.54588e-05	-4.38185e-05	0.034741
AR	NP_000035	5.60565e-05	5.7864e-05	1.80744e-06	0.0617325
ARAP2	NP_056045	5.16598e-06	6.39523e-06	1.22925e-06	0.457048
ARAP3	NP_071926	2.30842e-05	1.81063e-05	-4.97797e-06	0.128475
ARC	NP_056008	2.062e-05	2.17211e-05	1.10113e-06	0.542819
ARCN1	NP_001135753	1.84186e-05	1.45428e-05	-3.87583e-06	0.216176
ARCN1	NP_001646	4.36357e-05	4.0908e-05	-2.72779e-06	0.476514
ARF3	NP_001650	4.96184e-05	9.14032e-05	4.17848e-05	0.0153086
ARF4	NP_001651	0.000199037	0.000233852	3.48148e-05	0.605146
ARF6	NP_001654	2.23333e-05	1.46424e-05	-7.69086e-06	0.00632344
ARFGAP2	NP_115765	3.47714e-05	3.55086e-05	7.37243e-07	0.895501
ARFGAP3	NP_055385	5.08513e-05	3.46953e-05	-1.6156e-05	0.0103032
ARFRP1	NP_001128230	8.89878e-06	8.65231e-06	-2.46476e-07	0.956407
ARG2	NP_001163	1.68552e-05	1.97269e-05	2.87171e-06	0.118352
ARHGAP1	NP_004299	0.000106502	0.000104397	-2.10488e-06	0.897701
ARHGAP11A	NP_055598	3.56911e-05	2.66663e-05	-9.0248e-06	0.0311015
ARHGAP21	NP_065875	4.70641e-05	6.34533e-05	1.63892e-05	0.0152783
ARHGAP22	NP_067049	9.3821e-06	6.75078e-06	-2.63131e-06	0.00515623
ARHGAP25	NP_001159749	1.5403e-05	1.00525e-05	-5.35043e-06	0.00763811
ARHGAP26	NP_055886	3.32106e-05	3.79223e-05	4.71168e-06	0.389461
ARHGAP27	NP_954976	2.93639e-05	3.18512e-05	2.48732e-06	0.606544
ARHGAP30	NP_001020769	4.63585e-06	6.65287e-06	2.01702e-06	0.318695
ARHGAP31	NP_065805	1.13854e-05	9.43422e-06	-1.95117e-06	0.362055
ARHGAP32	NP_055530	2.92395e-05	4.68659e-05	1.76265e-05	0.0188594
ARHGAP36	NP_659404	7.17321e-05	5.46981e-05	-1.7034e-05	0.00392395
ARHGAP4	NP_001158213	1.14533e-05	9.93157e-06	-1.52177e-06	0.684471
ARHGAP40	NP_001157903	2.60842e-06	3.20562e-06	5.97193e-07	0.15347
ARHGAP44	NP_055674	5.79335e-05	4.98517e-05	-8.08183e-06	0.474763
ARHGAP5	NP_001025226	2.40694e-05	1.74828e-05	-6.58663e-06	0.23337
ARHGAP6	NP_038286	6.83783e-05	4.92064e-05	-1.91719e-05	0.248664
ARHGDIA	NP_004300	5.21187e-05	5.64431e-05	4.32436e-06	0.659604
ARHGDIB	NP_001166	5.93005e-06	5.43304e-06	-4.97015e-07	0.705737
ARHGEF1	NP_004697	5.70399e-06	3.49071e-06	-2.21328e-06	0.0532953
ARHGEF10	NP_055444	1.03998e-05	2.84116e-05	1.80118e-05	0.00205633
ARHGEF10L	NP_060595	7.14543e-06	9.59001e-06	2.44459e-06	0.136682
ARHGEF12	NP_056128	0.000100652	4.8915e-05	-5.17365e-05	0.00343589
ARHGEF17	NP_055601	7.01008e-06	3.24516e-06	-3.76492e-06	0.0155554
ARHGEF18	NP_001124427	6.74681e-05	2.74807e-05	-3.99874e-05	0.10177
ARHGEF2	NP_004714	0.000266236	0.000174551	-9.16855e-05	0.0146168
ARHGEF26	NP_056410	3.63003e-05	5.88655e-05	2.25652e-05	0.000137655
ARHGEF33	NP_001138923	5.41448e-06	4.89292e-06	-5.21562e-07	0.661119
ARHGEF5	NP_005426	3.67468e-05	2.85663e-05	-8.18046e-06	0.154523
ARHGEF6	NP_004831	2.69498e-05	2.70666e-05	1.16809e-07	0.932995
ARID1A	NP_624361	7.22378e-05	0.000103042	3.08041e-05	0.0022228
ARID1B	NP_059989	0.000215028	0.000119865	-9.51635e-05	0.00293431
ARID2	NP_689854	7.24266e-05	0.000100651	2.82243e-05	0.0131622
ARID3B	NP_006456	4.26237e-06	5.26641e-06	1.00404e-06	0.231996
ARID4B	NP_057458	0.0011857	0.00104664	-0.000139066	0.327189
ARID5A	NP_997646	8.33462e-05	9.5181e-05	1.18348e-05	0.120577
ARID5B	NP_115575	2.45905e-05	1.96894e-05	-4.9011e-06	0.00213684
ARL3	NP_004302	7.43599e-06	8.55732e-06	1.12134e-06	0.133982
ARL6IP4	NP_061164	2.51061e-05	2.25122e-05	-2.59382e-06	0.554259
ARL6IP5	NP_006398	4.06252e-05	3.60038e-05	-4.62138e-06	0.100659
ARL8A	NP_620150	0.000279428	0.00021017	-6.92577e-05	0.0614769
ARMC4	NP_060546	4.08158e-05	2.86356e-05	-1.21802e-05	0.0448411
ARMC6	NP_219483	8.19044e-05	9.64156e-05	1.45113e-05	0.37613
ARMC9	NP_079415	3.93426e-05	2.83957e-05	-1.09469e-05	0.0864887
ARMS2	NP_001093137	8.58925e-06	4.7722e-06	-3.81705e-06	0.13335
ARNTL	NP_001025444	8.34442e-05	4.86874e-05	-3.47568e-05	0.00615935
ARPC2	NP_690601	4.97901e-05	5.70418e-05	7.25166e-06	0.0905545
ARPC4	NP_001020130	3.38316e-05	2.29899e-05	-1.08417e-05	0.0162161
ARPC4	NP_005709	0.000198948	0.000232976	3.40278e-05	0.127437
ARPC5	NP_005708	2.99746e-05	3.17679e-05	1.79326e-06	0.360459
ARPP21	NP_057384	1.52114e-05	8.15497e-06	-7.05642e-06	0.0875118
ARSB	NP_000037	3.89027e-06	5.66915e-06	1.77888e-06	0.020207
ARSF	NP_004033	1.56917e-05	1.13535e-05	-4.33817e-06	0.110921
ARVCF	NP_001661	0.0027658	0.002635	-0.000130803	0.549746
ASAH1	NP_004306	4.44787e-05	3.25282e-05	-1.19505e-05	0.0884234
ASAP3	NP_060177	2.15497e-05	1.51199e-05	-6.42976e-06	0.0828429
ASB15	NP_563616	0.000121577	0.000135251	1.36741e-05	0.168748
ASB7	NP_937886	5.19708e-06	3.05317e-06	-2.14391e-06	0.00479467
ASB9	NP_001026909	5.37531e-05	6.43892e-05	1.06361e-05	0.0575555
ASCC2	NP_115580	1.87666e-05	8.62691e-06	-1.01397e-05	0.396237
ASCC3	NP_006819	9.33748e-05	0.00012073	2.73553e-05	0.0540985
ASF1A	NP_054753	2.9176e-05	4.31288e-05	1.39528e-05	0.0380368
ASH1L	NP_060959	0.00411808	0.00374125	-0.000376835	0.124371
ASH2L	NP_004665	0.000502514	0.000573005	7.04908e-05	0.000703199
ASIC1	NP_001086	0.000114848	3.93882e-05	-7.54598e-05	0.0376527
ASIC5	NP_059115	5.33199e-06	3.66378e-06	-1.6682e-06	0.249619
ASIC5	NP_059115	5.33199e-06	3.66378e-06	-1.6682e-06	0.249619
ASL	NP_001020117	5.82093e-06	3.71556e-06	-2.10537e-06	0.411677
ASNA1	NP_004308	4.94019e-05	4.42707e-05	-5.1312e-06	0.537648
ASPDH	NP_001108070	2.56968e-05	2.91729e-05	3.47612e-06	0.621568
ASPH	NP_001158222	0.000173792	0.000235928	6.21358e-05	0.495123
ASPH	NP_064549	0.000122961	0.000110416	-1.25454e-05	0.546999
ASPM	NP_060606	1.1266e-05	1.33121e-05	2.04612e-06	0.0826064
ASS1	NP_000041	0.000359405	0.000237655	-0.00012175	0.000975962
ASTN1	NP_996991	1.1612e-05	7.13216e-06	-4.47988e-06	0.46139
ASTN2	NP_054729	6.8153e-06	4.84299e-06	-1.97231e-06	0.143895
ASXL2	NP_060733	3.25023e-05	3.11725e-05	-1.32984e-06	0.878776
ATAD2	NP_054828	7.14124e-06	5.61295e-06	-1.52829e-06	0.074834
ATAD2B	NP_060022	7.0633e-05	5.10881e-05	-1.95449e-05	0.114239
ATAD3A	NP_060658	1.58799e-05	1.8646e-05	2.76603e-06	0.149112
ATAD3B	NP_114127	2.05354e-05	1.23771e-05	-8.15831e-06	0.00200921
ATAD3C	NP_001034300	2.68802e-05	5.81103e-05	3.12302e-05	0.0403138
ATAD5	NP_079133	8.55466e-05	7.89797e-05	-6.56687e-06	0.552278
ATF7IP	NP_060649	2.29783e-05	2.52898e-05	2.31151e-06	0.188988
ATF7IP2	NP_079273	5.75406e-05	3.69959e-05	-2.05447e-05	0.129445
ATG2B	NP_060506	1.98881e-05	2.65911e-05	6.70299e-06	0.0146999
ATIC	NP_004035	2.7467e-06	4.0273e-06	1.2806e-06	0.231462
ATL3	NP_056274	7.26241e-05	7.39723e-05	1.34817e-06	0.739627
ATN1	NP_001931	1.9646e-05	1.9597e-05	-4.89522e-08	0.990601
ATP10A	NP_077816	6.46156e-06	5.24667e-06	-1.21489e-06	0.063757
ATP11A	NP_056020	1.04714e-05	9.06911e-06	-1.40231e-06	0.371462
ATP11AUN	NP_997323	2.4544e-05	2.70033e-05	2.45932e-06	0.585668
ATP11B	NP_055431	4.48631e-06	7.88219e-06	3.39588e-06	0.0816339
ATP12A	NP_001172014	4.17402e-05	5.0086e-05	8.34583e-06	0.190943
ATP13A1	NP_065143	3.20637e-05	3.33536e-05	1.28988e-06	0.723926
ATP13A3	NP_078800	0.0027217	0.00259398	-0.000127719	0.552474
ATP1A1	NP_001153705	5.23872e-05	5.45135e-05	2.12637e-06	0.602338
ATP1A3	NP_689509	0.00476936	0.00410557	-0.000663792	0.264113
ATP1B1	NP_001668	4.8139e-06	2.56919e-06	-2.2447e-06	0.0601043
ATP2A1	NP_775293	1.93175e-05	1.24157e-05	-6.90174e-06	0.236051
ATP2A2	NP_001672	2.22297e-05	2.58893e-05	3.65959e-06	0.384381
ATP2A3	NP_777614	6.80977e-05	7.46617e-05	6.56405e-06	0.596632
ATP2B2	NP_001674	6.96253e-06	1.45159e-05	7.55339e-06	0.00622118
ATP2B3	NP_001001344	3.5786e-05	4.37201e-05	7.93408e-06	0.300307
ATP2B4	NP_001675	1.46527e-05	7.2377e-06	-7.41504e-06	0.00998456
ATP2C1	NP_055197	1.35988e-05	1.88963e-05	5.29743e-06	0.221113
ATP2C2	NP_055676	5.13572e-05	3.46394e-05	-1.67177e-05	0.0730248
ATP5A1	NP_004037	0.00116434	0.00102685	-0.000137489	0.0240479
ATP5B	NP_001677	0.0016263	0.00147254	-0.000153763	0.110373
ATP5C1	NP_001001973	3.72119e-05	3.22304e-05	-4.9815e-06	0.405457
ATP5C1	NP_005165	0.000242478	0.000247432	4.9531e-06	0.86406
ATP5D	NP_001678	1.66727e-05	1.95209e-05	2.84821e-06	0.26519
ATP5F1	NP_001679	1.55744e-05	1.71626e-05	1.58821e-06	0.628748
ATP5H	NP_006347	3.97252e-05	3.01149e-05	-9.61026e-06	0.0701157
ATP5I	NP_009031	3.24166e-05	2.55892e-05	-6.8274e-06	0.0173836
ATP5J	NP_001676	3.97273e-05	5.20962e-05	1.23689e-05	0.00960687
ATP5L	NP_006467	7.988e-05	7.83271e-05	-1.55293e-06	0.842817
ATP5O	NP_001688	0.000152898	0.00013743	-1.54676e-05	0.135236
ATP6V0A1	NP_001123493	5.56332e-05	3.58143e-05	-1.98188e-05	0.0269489
ATP6V0D1	NP_004682	2.60311e-05	3.15712e-05	5.54012e-06	0.219095
ATP6V1B1	NP_001683	5.4998e-06	4.72113e-06	-7.78673e-07	0.201019
ATP6V1B2	NP_001684	6.02253e-06	8.47006e-06	2.44753e-06	0.17258
ATP6V1E1	NP_001034455	8.88916e-06	8.09992e-06	-7.8924e-07	0.363269
ATP6V1E2	NP_542384	2.35545e-05	4.11418e-05	1.75872e-05	0.0412591
ATP6V1H	NP_998784	5.66724e-05	1.20639e-05	-4.46085e-05	0.00399479
ATP8A1	NP_006086	0.000105575	4.57924e-05	-5.97831e-05	0.0113965
ATP8B3	NP_620168	3.30777e-05	2.50488e-05	-8.02891e-06	0.149091
ATP8B4	NP_079113	0.000227705	0.000259044	3.13389e-05	0.485265
ATRNL1	NP_997186	3.66428e-05	3.5333e-05	-1.30985e-06	0.82325
ATRX	NP_000480	0.00011724	0.000153905	3.66644e-05	1.6176e-05
ATXN2	NP_002964	1.16912e-05	5.04428e-06	-6.64688e-06	0.00131113
ATXN7	NP_000324	1.98301e-05	1.66636e-05	-3.16645e-06	0.112671
ATXN7L1	NP_612504	2.07436e-05	1.52088e-05	-5.53472e-06	0.231818
ATXN7L3	NP_001092303	1.19363e-05	1.71825e-05	5.24629e-06	0.0417029
AUP1	NP_853553	0.000169583	0.000200707	3.1124e-05	0.50446
AURKA	NP_003591	1.20842e-05	1.47601e-05	2.67591e-06	0.286054
AURKB	NP_004208	0.00031973	0.000298628	-2.11018e-05	0.184225
AURKC	NP_001015878	1.02685e-05	1.05273e-05	2.58775e-07	0.869284
AUTS2	NP_056385	3.44623e-05	3.27566e-05	-1.70566e-06	0.6647
AVIL	NP_006567	8.50403e-05	8.19563e-05	-3.08401e-06	0.778708
AVL9	NP_055875	0.000179315	0.000148727	-3.05883e-05	0.450562
AXDND1	NP_653297	6.48533e-05	3.49909e-05	-2.98623e-05	0.0191467
AXIN1	NP_851393	0.00102682	0.00148246	0.000455638	0.0432877
AZGP1	NP_001176	4.19553e-05	3.48372e-05	-7.11806e-06	0.0502651
B3GNT6	NP_619651	7.92643e-05	5.77307e-05	-2.15335e-05	0.467823
B4GALT2	NP_001005417	2.26477e-05	2.22002e-05	-4.47499e-07	0.87491
B4GALT3	NP_003770	4.40967e-05	4.59388e-05	1.84209e-06	0.768897
B4GALT5	NP_004767	6.83996e-06	5.24895e-06	-1.59101e-06	0.132889
BACE1	NP_036236	3.79169e-05	5.10065e-05	1.30896e-05	0.0437421
BACH1	NP_001177	0.00188071	0.00176859	-0.000112116	0.431164
BAG2	NP_004273	7.54195e-05	7.9357e-05	3.93743e-06	0.468578
BAG5	NP_001015048	6.06683e-06	7.52395e-06	1.45712e-06	0.186886
BAGE5	NP_872288	8.96302e-05	8.89311e-05	-6.99096e-07	0.935708
BAI2	NP_001694	4.8234e-05	0.000123473	7.52391e-05	0.282832
BAI3	NP_001695	9.91016e-05	7.76404e-05	-2.14612e-05	0.307767
BAIAP2L1	NP_061330	0.000112215	8.64502e-05	-2.57645e-05	0.175272
BANF1	NP_003851	5.41845e-05	5.77065e-05	3.52201e-06	0.231221
BARD1	NP_000456	7.75025e-06	3.61196e-05	2.83694e-05	0.0669141
BASP1	NP_006308	0.000132068	0.000152046	1.99779e-05	0.11856
BATF	NP_006390	2.10281e-05	1.9891e-05	-1.13718e-06	0.622246
BAZ2B	NP_038478	7.48715e-06	9.08384e-06	1.59669e-06	0.434352
BBX	NP_064620	0.00176615	0.00170595	-6.02092e-05	0.793941
BCAN	NP_068767	5.95e-05	9.92162e-05	3.97162e-05	0.0399264
BCAP31	NP_001132913	1.80265e-05	1.20961e-05	-5.93039e-06	0.129422
BCAR3	NP_003558	5.81582e-05	4.2429e-05	-1.57293e-05	0.00101676
BCAS1	NP_003648	0.000153099	0.000329272	0.000176173	0.00112485
BCAS3	NP_060149	1.79726e-05	2.3078e-05	5.10532e-06	0.217135
BCAS4	NP_060313	3.45974e-05	3.24374e-05	-2.15992e-06	0.722435
BCAT1	NP_001171562	1.32474e-05	1.19338e-05	-1.31362e-06	0.554142
BCAT1	NP_001171565	0.00012316	0.000135954	1.27933e-05	0.226908
BCL10	NP_003912	4.2685e-05	4.44679e-05	1.78295e-06	0.772829
BCL11A	NP_075044	5.75206e-05	4.7623e-05	-9.8976e-06	0.151057
BCL2L12	NP_619580	0.00016883	0.000185358	1.65285e-05	0.592648
BCL3	NP_005169	2.09544e-05	1.24015e-05	-8.55294e-06	0.0113721
BCL6	NP_001124317	2.66531e-05	2.01499e-05	-6.50322e-06	0.0379709
BCL7B	NP_001698	0.000180582	0.000185712	5.12964e-06	0.784578
BCL9	NP_004317	6.95819e-06	5.40104e-06	-1.55715e-06	0.0638353
BCL9L	NP_872363	5.68923e-06	1.47339e-05	9.0447e-06	0.0199886
BCLAF1	NP_001070908	1.04996e-05	1.41912e-05	3.69156e-06	0.128656
BCOR	NP_060215	8.32221e-06	2.06635e-05	1.23413e-05	0.204409
BCR	NP_004318	0.000113824	0.000147876	3.40524e-05	0.329829
BCS1L	NP_004319	6.06489e-06	6.55625e-06	4.91364e-07	0.449297
BDH1	NP_976059	3.35869e-05	2.66021e-05	-6.98477e-06	0.0174051
BDKRB2	NP_000614	5.72416e-05	5.29213e-05	-4.32025e-06	0.438277
BDNF	NP_733930	1.64557e-05	1.65948e-05	1.3907e-07	0.956321
BDP1	NP_060899	0.000121789	0.000148281	2.64918e-05	0.122374
BEND6	NP_689944	4.26869e-05	3.32191e-05	-9.46788e-06	0.449416
BEST1	NP_004174	8.46327e-06	8.94652e-06	4.8325e-07	0.476721
BEST2	NP_060152	3.37054e-05	2.02105e-05	-1.34949e-05	0.0412689
BET1	NP_005859	7.29036e-05	6.24439e-05	-1.04596e-05	0.127787
BGLAP	NP_954642	9.71238e-06	1.39183e-05	4.20593e-06	0.115515
BGN	NP_001702	8.52034e-05	6.23716e-05	-2.28318e-05	0.00482633
BHLHA15	NP_803238	2.39811e-05	2.3231e-05	-7.50117e-07	0.78766
BHLHE40	NP_003661	3.44664e-05	3.21276e-05	-2.33889e-06	0.594171
BICC1	NP_001073981	1.10609e-05	1.05389e-05	-5.21964e-07	0.631639
BICD1	NP_001705	0.000192912	7.02048e-05	-0.000122708	0.00025448
BICD2	NP_056065	5.19492e-06	6.37325e-06	1.17833e-06	0.0880652
BIN1	NP_004296	5.17079e-06	6.40654e-06	1.23574e-06	0.0638039
BIN2	NP_057377	1.59401e-05	9.25392e-06	-6.6862e-06	0.0580236
BIRC2	NP_001157	0.000159258	0.000185353	2.60946e-05	0.285037
BIRC6	NP_057336	5.44383e-06	7.51741e-06	2.07358e-06	0.0190894
BIVM	NP_060163	0.000144082	0.000183181	3.90991e-05	0.025729
BLM	NP_000048	2.68262e-05	4.54232e-05	1.8597e-05	0.210751
BLOC1S1	NP_001478	4.8145e-06	2.72931e-06	-2.08519e-06	0.138296
BLOC1S5	NP_958437	8.63571e-06	4.9865e-06	-3.64921e-06	0.00976196
BLZF1	NP_003657	2.36204e-05	2.38284e-05	2.0807e-07	0.755291
BMPR2	NP_001195	0.000145849	0.000196218	5.03695e-05	0.00722254
BMS1	NP_055568	2.21905e-05	1.64522e-05	-5.73824e-06	0.0762096
BOD1L1	NP_683692	9.36083e-05	0.00011108	1.74715e-05	0.0790816
BPHL	NP_004323	0.000273823	0.000168042	-0.000105781	0.102948
BPIFB4	NP_872325	7.69198e-05	2.13285e-05	-5.55912e-05	0.000304385
BPTF	NP_872579	3.49211e-05	4.8095e-05	1.31739e-05	0.0261393
BRAT1	NP_689956	5.4604e-06	7.79313e-06	2.33273e-06	0.26587
BRCA1	NP_009225	4.29639e-05	3.4943e-05	-8.02091e-06	0.136699
BRCA2	NP_000050	3.44255e-05	5.47268e-05	2.03012e-05	0.053267
BRD3	NP_031397	8.25513e-05	0.000128445	4.58936e-05	0.000184126
BRD7	NP_037395	0.000197673	0.000166421	-3.12522e-05	0.433865
BRDT	NP_001717	2.42472e-05	2.2686e-05	-1.56119e-06	0.375543
BRF2	NP_060780	2.2674e-05	2.1662e-05	-1.01201e-06	0.356353
BRINP1	NP_055433	3.32775e-05	3.22842e-05	-9.93351e-07	0.764503
BRINP2	NP_066988	3.13079e-05	1.9729e-05	-1.15788e-05	0.0495967
BRPF3	NP_056510	1.10755e-05	8.5737e-06	-2.50177e-06	0.110809
BRSK2	NP_003948	5.52189e-06	4.04169e-06	-1.4802e-06	0.600541
BRWD1	NP_061836	0.000642324	0.000545994	-9.63295e-05	0.137575
BRWD1	NP_387505	4.90367e-05	7.03691e-05	2.13324e-05	0.0298059
BSCL2	NP_001116427	3.72473e-05	7.3936e-05	3.66887e-05	0.00174897
BSDC1	NP_060515	8.43117e-06	4.07504e-06	-4.35613e-06	0.0967327
BSG	NP_940991	8.54317e-05	6.78582e-05	-1.75736e-05	0.108963
BSN	NP_003449	2.04064e-05	2.59429e-05	5.53653e-06	0.0769798
BSPH1	NP_001121798	1.41154e-05	1.72922e-05	3.17687e-06	0.0780816
BSX	NP_001091639	1.21373e-05	1.01448e-05	-1.99249e-06	0.129916
BTBD2	NP_060267	4.91377e-06	2.93194e-06	-1.98182e-06	0.134421
BTD	NP_000051	0.000551232	0.000324059	-0.000227173	0.000753646
BTF3	NP_001032726	1.82721e-05	1.47461e-05	-3.52597e-06	0.0180193
BTK	NP_000052	2.93274e-05	1.43243e-05	-1.50031e-05	0.0567591
BTN3A3	NP_008925	7.95443e-05	5.77987e-05	-2.17456e-05	0.468086
BTNL8	NP_079126	8.64386e-06	6.54098e-06	-2.10289e-06	0.0233767
BUB1B	NP_001202	1.20509e-05	1.25549e-05	5.04002e-07	0.843815
BUD13	NP_116114	1.04063e-05	8.55425e-06	-1.85208e-06	0.177148
BYSL	NP_004044	1.20824e-05	2.07937e-05	8.7113e-06	0.00144901
BZW1	NP_055485	0.00010366	0.000139692	3.60322e-05	0.332048
C10orf12	NP_056467	5.18623e-05	6.17318e-05	9.86945e-06	0.157211
C10orf120	NP_001010912	0.000149204	0.000225487	7.62823e-05	0.0857915
C10orf2	NP_068602	2.36606e-05	2.53342e-05	1.67359e-06	0.771375
C10orf62	NP_001009997	4.31533e-05	3.52375e-05	-7.91582e-06	0.0697308
C11orf54	NP_054758	6.38399e-06	5.78432e-06	-5.99671e-07	0.449453
C12orf10	NP_067653	7.99867e-05	9.26609e-05	1.26742e-05	0.249856
C12orf45	NP_689531	9.57382e-06	1.32157e-05	3.64185e-06	0.0710521
C12orf54	NP_689532	1.44113e-05	5.21781e-06	-9.19346e-06	0.0386779
C14orf169	NP_078920	1.09278e-05	1.60867e-05	5.15889e-06	0.0204596
C15orf39	NP_056307	9.25013e-05	7.99239e-05	-1.25774e-05	0.189183
C15orf59	NP_001034703	7.93023e-06	8.90995e-06	9.79714e-07	0.55257
C16orf13	NP_001035250	8.66572e-06	7.66214e-06	-1.00357e-06	0.808646
C16orf58	NP_073581	1.42126e-05	1.54831e-05	1.27049e-06	0.432622
C16orf62	NP_064710	7.8004e-06	6.538e-06	-1.2624e-06	0.267477
C16orf78	NP_653203	4.20465e-06	4.65161e-06	4.46966e-07	0.73721
C17orf104	NP_001138552	2.22117e-05	2.62263e-05	4.01466e-06	0.12928
C17orf107	NP_001139008	3.50515e-05	4.65823e-05	1.15308e-05	0.0331351
C17orf58	NP_858041	4.97386e-05	7.15267e-05	2.17881e-05	0.0624833
C17orf64	NP_859058	2.06623e-05	1.55459e-05	-5.11649e-06	0.00465769
C17orf85	NP_001107590	0.00116206	0.000987501	-0.000174561	0.904252
C19orf10	NP_061980	3.83238e-05	4.53662e-05	7.04239e-06	0.206268
C19orf40	NP_689479	2.51779e-05	2.91392e-05	3.9613e-06	0.363174
C19orf44	NP_115583	8.7248e-06	9.67276e-06	9.47965e-07	0.689464
C19orf48	NP_954858	3.62102e-05	1.33694e-05	-2.28408e-05	0.0563963
C19orf71	NP_001129052	2.59234e-05	2.55777e-05	-3.45792e-07	0.940275
C1orf106	NP_060735	1.13841e-05	1.06483e-05	-7.35811e-07	0.541505
C1orf110	NP_848645	3.32293e-06	1.37047e-06	-1.95246e-06	0.000714654
C1orf116	NP_076427	7.71487e-05	6.76051e-05	-9.54355e-06	0.081304
C1orf168	NP_001004303	6.98962e-05	9.86698e-05	2.87735e-05	0.0291522
C1orf174	NP_997239	8.9424e-06	1.19002e-05	2.95783e-06	0.181176
C1orf177	NP_689820	8.43853e-05	7.40091e-05	-1.03762e-05	0.442055
C1orf35	NP_077295	1.17562e-05	8.57765e-06	-3.17852e-06	0.089199
C1orf87	NP_689590	0.000107244	0.000140391	3.31469e-05	0.0524714
C1orf94	NP_001128206	1.07956e-05	7.88667e-06	-2.90892e-06	0.0655601
C1QA	NP_057075	1.11436e-05	1.31396e-05	1.99602e-06	0.194119
C1QB	NP_000482	1.2027e-05	1.10122e-05	-1.01484e-06	0.886193
C1QBP	NP_001203	1.97716e-05	1.50788e-05	-4.69279e-06	0.100232
C1QTNF9B	NP_001007538	0.000199945	0.000117872	-8.2073e-05	0.0158997
C2CD2L	NP_055622	3.18368e-05	2.96353e-05	-2.20144e-06	0.83272
C2CD3	NP_056346	3.68932e-05	6.65245e-05	2.96313e-05	0.00871983
C2CD4A	NP_997205	3.20046e-05	4.17e-05	9.69544e-06	0.0139722
C2orf16	NP_115642	3.72169e-05	1.54883e-05	-2.17286e-05	0.000279749
C2orf42	NP_060350	5.88034e-05	3.91995e-05	-1.96039e-05	0.0727383
C2orf69	NP_710156	1.67741e-05	1.5008e-05	-1.7662e-06	0.302726
C2orf71	NP_001025054	9.31692e-06	7.6515e-06	-1.66542e-06	0.382693
C2orf72	NP_001138466	0.000123984	9.85409e-05	-2.54428e-05	0.331289
C2orf78	NP_001073943	0.000252097	0.000409739	0.000157643	0.0423799
C3orf20	NP_001171886	1.7704e-05	1.67525e-05	-9.51497e-07	0.605746
C3orf20	NP_115513	0.00144162	0.00102684	-0.000414774	0.409242
C3orf58	NP_775823	3.10589e-05	3.62879e-05	5.22898e-06	0.0714632
C3orf62	NP_940964	1.88635e-05	3.72873e-05	1.84238e-05	0.000166677
C3orf67	NP_940865	3.86665e-06	8.4492e-06	4.58256e-06	0.0493104
C3orf70	NP_001020437	5.91683e-05	1.96923e-05	-3.94761e-05	0.0264399
C4orf47	NP_001107829	1.61523e-05	1.84443e-05	2.29202e-06	0.324905
C5	NP_001726	6.0734e-06	6.02039e-06	-5.30132e-08	0.950394
C5orf34	NP_940968	0.000159019	5.98264e-05	-9.91921e-05	0.0272243
C5orf45	NP_057259	7.27789e-06	5.75317e-06	-1.52471e-06	0.299318
C5orf52	NP_001138604	5.42335e-05	7.119e-05	1.69565e-05	0.0290684
C6orf10	NP_006772	0.000237567	9.3512e-05	-0.000144055	0.00243664
C6orf118	NP_659417	2.29492e-05	3.12242e-05	8.27499e-06	0.0336638
C6orf136	NP_001154848	1.76381e-05	2.26199e-05	4.98176e-06	0.527043
C6orf222	NP_001010903	3.29399e-05	2.73194e-05	-5.62053e-06	0.344855
C6orf223	NP_694978	1.09057e-05	1.04966e-05	-4.0916e-07	0.700352
C6orf57	NP_660310	6.86352e-06	7.26669e-06	4.03168e-07	0.496707
C7orf25	NP_076959	7.99905e-06	7.95702e-06	-4.20295e-08	0.980687
C7orf60	NP_689769	4.21862e-05	9.05745e-05	4.83883e-05	0.0170538
C7orf65	NP_001116537	9.90205e-06	1.09976e-05	1.09553e-06	0.533451
C8orf34	NP_443190	1.47109e-05	7.85511e-06	-6.85584e-06	0.0725201
C8orf37	NP_808880	4.78683e-05	5.29988e-05	5.13041e-06	0.235315
C9orf172	NP_001073951	0.00178257	0.00259935	0.000816777	0.000649982
C9orf43	NP_689999	4.90955e-06	4.57744e-06	-3.32106e-07	0.7442
C9orf47	NP_001001938	3.10494e-05	2.78465e-05	-3.20284e-06	0.316865
CA10	NP_001076002	2.84354e-05	7.67544e-06	-2.07599e-05	0.000434972
CAB39L	NP_112187	1.98507e-05	1.25285e-05	-7.32218e-06	0.0439786
CABLES1	NP_001094089	3.84655e-05	3.11292e-05	-7.3363e-06	0.0699924
CABLES2	NP_112492	6.66869e-05	7.28511e-05	6.16428e-06	0.320852
CABP1	NP_001028849	1.21182e-05	7.77061e-06	-4.34763e-06	0.0326246
CABP7	NP_872333	6.59761e-05	3.42159e-05	-3.17601e-05	0.0049402
CABS1	NP_149113	1.62944e-05	2.50197e-05	8.72537e-06	0.0313094
CABYR	NP_619584	1.53637e-05	2.39722e-05	8.6085e-06	0.0160788
CACHD1	NP_065976	0.00018583	0.000169077	-1.67529e-05	0.195897
CACNA1A	NP_000059	5.1411e-05	3.06097e-05	-2.08012e-05	0.00213418
CACNA1C	NP_001123305	2.62735e-05	2.70046e-05	7.3108e-07	0.782499
CACNA2D1	NP_000713	9.97402e-05	0.000128334	2.8594e-05	0.141709
CACNA2D2	NP_001005505	1.45917e-05	1.30502e-05	-1.54147e-06	0.578525
CACNA2D3	NP_060868	1.36337e-06	7.87874e-07	-5.75494e-07	0.293675
CACNA2D4	NP_758952	1.19453e-05	9.74208e-06	-2.20319e-06	0.13717
CACNG2	NP_006069	1.76998e-05	1.37831e-05	-3.91666e-06	0.0318722
CACNG8	NP_114101	1.53308e-05	2.05647e-05	5.2339e-06	0.00735081
CAD	NP_004332	3.08406e-05	2.92864e-05	-1.55419e-06	0.444138
CALCA	NP_001029124	0.000353585	0.000172363	-0.000181222	0.00128375
CALCOCO1	NP_001137154	3.03166e-05	3.57013e-05	5.38472e-06	0.705062
CALCOCO2	NP_005822	5.97024e-06	7.38576e-06	1.41552e-06	0.157703
CALCRL	NP_005786	6.18002e-05	2.73887e-05	-3.44115e-05	0.000798346
CALD1	NP_149129	0.000401312	0.000230278	-0.000171034	0.0113204
CALHM1	NP_001001412	2.66615e-05	2.26307e-05	-4.03082e-06	0.466735
CALM3	NP_005175	8.0457e-05	8.33346e-05	2.87756e-06	0.890259
CALML3	NP_005176	5.50257e-06	3.65283e-06	-1.84974e-06	0.240731
CALR	NP_004334	0.00089934	0.000675818	-0.000223522	0.00677492
CALR3	NP_659483	2.46842e-05	1.96476e-05	-5.03659e-06	0.0029858
CALU	NP_001210	0.000552554	0.000574369	2.18153e-05	0.655286
CAMK1	NP_003647	4.41311e-05	3.98975e-05	-4.23357e-06	0.54621
CAMK1G	NP_065172	2.05182e-05	1.23992e-05	-8.11901e-06	0.00198892
CAMK2D	NP_001212	0.000180219	0.000213312	3.30924e-05	0.0637627
CAMK2N2	NP_150284	2.67289e-05	2.40213e-05	-2.70763e-06	0.488596
CAMSAP1	NP_056262	5.75508e-06	1.39643e-05	8.2092e-06	5.97036e-05
CAMSAP2	NP_982284	1.32509e-05	7.17974e-06	-6.07115e-06	0.0200022
CAMSAP3	NP_001073898	1.42219e-05	1.18873e-05	-2.33458e-06	0.0449752
CAMTA1	NP_056030	9.88446e-06	4.85197e-06	-5.03249e-06	0.0665417
CAND1	NP_060918	0.000276201	0.00013275	-0.000143451	0.00362049
CANX	NP_001737	0.000694797	0.000488681	-0.000206117	0.00212148
CAP1	NP_006358	0.00019164	0.000176923	-1.47174e-05	0.358677
CAPG	NP_001738	0.000538731	0.000567219	2.84882e-05	0.73972
CAPN11	NP_008989	8.65123e-06	8.52752e-06	-1.2371e-07	0.843425
CAPN13	NP_653176	6.13874e-06	9.19612e-06	3.05739e-06	0.0359831
CAPN9	NP_006606	2.82943e-05	2.48321e-05	-3.46218e-06	0.550519
CAPNS1	NP_001003962	1.33662e-05	1.12363e-05	-2.12988e-06	0.0628522
CAPRIN1	NP_005889	5.02977e-05	6.37149e-05	1.34171e-05	0.0379348
CAPZA1	NP_006126	5.68885e-05	4.8095e-05	-8.79348e-06	0.298602
CAPZB	NP_004921	8.14288e-05	0.000102498	2.10688e-05	0.263554
CARD10	NP_055365	0.000251593	0.000223815	-2.77782e-05	0.139183
CARD11	NP_115791	2.97053e-05	2.56251e-05	-4.08023e-06	0.697471
CARHSP1	NP_001035941	1.13984e-05	1.64748e-05	5.07645e-06	0.196704
CARM1	NP_954592	0.000114721	0.00012891	1.41885e-05	0.532474
CARS	NP_644802	8.03659e-06	8.71121e-06	6.74627e-07	0.67509
CASC3	NP_031385	0.000107812	5.57914e-05	-5.20201e-05	0.00514067
CASC5	NP_733468	9.04e-05	6.94414e-05	-2.09585e-05	0.34432
CASD1	NP_075051	1.36765e-05	1.15854e-05	-2.09108e-06	0.530543
CASP1	NP_150637	9.13467e-05	8.01131e-05	-1.12336e-05	0.0308747
CASP10	NP_116756	2.43929e-05	2.86866e-05	4.29373e-06	0.373311
CASP12	NP_001177945	0.00166296	0.00162163	-4.13327e-05	0.873523
CASP4	NP_150649	3.06866e-05	3.20783e-05	1.39167e-06	0.725261
CASP7	NP_203125	8.37804e-06	5.35194e-06	-3.0261e-06	0.153832
CASP8	NP_203522	1.37942e-05	1.43617e-05	5.6748e-07	0.801533
CASS4	NP_065089	3.13834e-05	2.07691e-05	-1.06143e-05	4.53727e-05
CASZ1	NP_001073312	0.000390422	0.000281074	-0.000109348	0.0865568
CASZ1	NP_060236	1.38596e-05	2.0308e-05	6.44837e-06	0.13056
CAT	NP_001743	0.000275787	0.000236531	-3.92558e-05	0.781733
CATSPERG	NP_067008	6.99709e-06	7.94557e-06	9.48485e-07	0.172843
CAV1	NP_001166367	5.90294e-06	9.59361e-06	3.69067e-06	0.020437
CAV1	NP_001744	5.55297e-05	6.86286e-05	1.30988e-05	0.19931
CAV2	NP_001224	2.84921e-05	2.74946e-05	-9.97557e-07	0.734521
CBR1	NP_001748	1.07669e-05	1.36071e-05	2.84022e-06	0.178036
CBX1	NP_001120700	8.04079e-06	1.98509e-05	1.18101e-05	0.0564892
CC2D2A	NP_001158192	2.38011e-05	2.8278e-05	4.47698e-06	0.064024
CCAR2	NP_066997	1.15858e-05	7.1038e-06	-4.48195e-06	0.0010068
CCDC102B	NP_001087198	3.17494e-05	2.45121e-05	-7.23727e-06	0.356395
CCDC106	NP_037433	7.91167e-06	1.52398e-05	7.32809e-06	0.279448
CCDC108	NP_919278	5.353e-05	1.99897e-05	-3.35403e-05	6.75637e-05
CCDC112	NP_689762	4.60674e-05	3.68048e-05	-9.26263e-06	0.437578
CCDC115	NP_115733	5.61027e-06	1.94345e-06	-3.66682e-06	0.038442
CCDC13	NP_653320	3.8209e-06	4.57276e-06	7.51868e-07	0.301769
CCDC136	NP_073579	9.7736e-06	1.89752e-05	9.20161e-06	0.0126431
CCDC138	NP_659415	1.06427e-05	9.10021e-06	-1.54249e-06	0.679206
CCDC14	NP_073594	3.40566e-05	2.78203e-05	-6.23627e-06	0.592238
CCDC141	NP_775919	1.84021e-05	8.26085e-06	-1.01413e-05	0.000314529
CCDC144A	NP_055510	1.46707e-05	1.72767e-05	2.60602e-06	0.335964
CCDC149	NP_001124198	2.73055e-05	1.99796e-05	-7.3259e-06	0.229411
CCDC150	NP_001074008	5.16197e-05	4.72439e-05	-4.37587e-06	0.0176944
CCDC153	NP_001138490	2.77824e-05	1.54808e-05	-1.23016e-05	0.25938
CCDC154	NP_001137452	4.28286e-05	6.61764e-05	2.33478e-05	0.00790206
CCDC158	NP_001036249	7.88809e-05	0.000106505	2.76242e-05	0.00118396
CCDC159	NP_001073972	0.00027115	0.000189871	-8.12795e-05	0.0118603
CCDC168	NP_001139669	0.000265421	0.000269	3.57958e-06	0.786747
CCDC169	NP_001138453	5.09042e-05	6.49605e-05	1.40563e-05	0.129982
CCDC17	NP_001177111	3.0607e-05	2.63672e-05	-4.23979e-06	0.0409494
CCDC170	NP_079335	2.94141e-05	1.83125e-05	-1.11016e-05	0.00368539
CCDC172	NP_940917	1.1135e-05	9.8132e-06	-1.32176e-06	0.697901
CCDC173	NP_001078916	1.8415e-05	8.44617e-06	-9.96886e-06	0.0755905
CCDC175	NP_001157871	1.63891e-05	8.56772e-06	-7.82142e-06	0.00770615
CCDC176	NP_079333	1.88948e-05	2.70216e-06	-1.61927e-05	0.184289
CCDC178	NP_945346	7.58301e-05	6.45623e-05	-1.12678e-05	0.364963
CCDC181	NP_067002	1.09355e-05	7.75104e-06	-3.18442e-06	0.0323373
CCDC24	NP_689712	3.89159e-05	4.28439e-05	3.92798e-06	0.477901
CCDC30	NP_001074319	1.78632e-05	1.53304e-05	-2.53277e-06	0.336481
CCDC37	NP_872434	8.10239e-05	7.98224e-05	-1.20147e-06	0.797456
CCDC42B	NP_001138344	2.19878e-05	1.52603e-05	-6.72748e-06	0.263775
CCDC57	NP_932348	4.91328e-05	6.05272e-05	1.13944e-05	0.156781
CCDC63	NP_689804	2.76557e-05	5.92448e-05	3.15891e-05	0.0614861
CCDC7	NP_001021554	2.97665e-05	3.80339e-05	8.26737e-06	0.470407
CCDC7	NP_078964	4.95872e-05	4.23403e-05	-7.2469e-06	0.0660221
CCDC73	NP_001008392	7.16143e-05	0.000110378	3.87633e-05	0.00552109
CCDC74A	NP_620125	6.52581e-05	6.57875e-05	5.29384e-07	0.96213
CCDC78	NP_001026907	7.13469e-05	2.55976e-05	-4.57494e-05	0.122257
CCDC79	NP_001129977	1.55196e-05	2.21651e-05	6.64552e-06	0.0090039
CCDC8	NP_114429	3.30601e-05	2.14795e-05	-1.15805e-05	0.00285387
CCDC80	NP_955805	5.32435e-05	6.02571e-05	7.01364e-06	0.276997
CCDC81	NP_001149946	3.21302e-05	3.51581e-05	3.02787e-06	0.817885
CCDC84	NP_940891	0.000149706	0.000148716	-9.89663e-07	0.98493
CCDC86	NP_077003	6.1551e-06	5.593e-06	-5.621e-07	0.641378
CCDC88A	NP_001129069	9.08024e-05	6.4565e-05	-2.62374e-05	0.00476927
CCDC88C	NP_001073883	0.000119422	0.000108645	-1.07772e-05	0.414722
CCDC9	NP_056418	4.12629e-05	6.2451e-05	2.11881e-05	0.0361853
CCDC93	NP_061917	0.000156626	0.000211223	5.45972e-05	0.00325293
CCHCR1	NP_061925	2.92953e-05	3.36756e-05	4.38031e-06	0.614891
CCL18	NP_002979	8.94013e-06	1.06303e-05	1.69021e-06	0.550354
CCL24	NP_002982	3.09214e-05	1.17446e-05	-1.91768e-05	8.90193e-05
CCL28	NP_683513	1.08813e-05	1.19644e-05	1.08303e-06	0.504828
CCL5	NP_002976	1.48274e-05	5.30474e-06	-9.52268e-06	0.0364235
CCM2L	NP_542192	2.89837e-05	4.22071e-05	1.32234e-05	0.578003
CCNB1IP1	NP_878272	1.71968e-05	1.90297e-05	1.83284e-06	0.537682
CCND1	NP_444284	1.19701e-05	9.93092e-06	-2.03919e-06	0.239988
CCNH	NP_001230	7.99068e-06	1.10647e-05	3.074e-06	0.452765
CCNJL	NP_078841	8.09212e-05	5.17332e-05	-2.9188e-05	0.00729654
CCNK	NP_001092872	2.41077e-05	1.65375e-05	-7.57018e-06	0.0790962
CCNT1	NP_001231	7.90781e-05	7.30983e-05	-5.97984e-06	0.5465
CCP110	NP_055526	6.53265e-05	5.94073e-05	-5.91917e-06	0.348496
CCR10	NP_057686	2.06966e-05	1.26267e-05	-8.06991e-06	0.00363615
CCR8	NP_005192	1.0028e-05	8.96606e-06	-1.06191e-06	0.726375
CCT2	NP_006422	0.000131844	0.000132595	7.5148e-07	0.875157
CCT3	NP_005989	0.000198512	0.000230112	3.16001e-05	0.108013
CCT4	NP_006421	8.83002e-05	8.91183e-05	8.18184e-07	0.890183
CCT5	NP_036205	3.76049e-05	2.71856e-05	-1.04193e-05	0.00259619
CCT6A	NP_001753	9.77299e-05	0.000110405	1.26748e-05	0.159399
CCT6B	NP_001180458	1.78857e-05	2.13135e-05	3.42788e-06	0.766488
CCT7	NP_006420	8.96074e-06	1.39823e-05	5.02156e-06	0.0828344
CCT8	NP_006576	0.000256625	0.000242531	-1.40948e-05	0.433582
CD109	NP_598000	3.0073e-05	1.7244e-05	-1.2829e-05	0.0243898
CD151	NP_620599	1.12102e-05	9.70782e-06	-1.50241e-06	0.706617
CD160	NP_008984	0.000106002	0.00016623	6.02284e-05	0.0272288
CD163	NP_981961	2.18387e-05	2.62699e-05	4.43124e-06	0.321784
CD163L1	NP_777601	4.49901e-05	4.55821e-05	5.91914e-07	0.89741
CD226	NP_006557	3.54382e-05	2.334e-05	-1.20982e-05	0.00911617
CD300C	NP_006669	8.3307e-05	5.42071e-05	-2.90999e-05	0.139774
CD3EAP	NP_036231	0.000179044	0.000183516	4.47193e-06	0.808187
CD44	NP_000601	0.0001629	0.000195115	3.22152e-05	0.5052
CD46	NP_722548	7.77526e-05	9.54641e-05	1.77115e-05	0.23284
CD47	NP_001768	1.93852e-05	2.82321e-05	8.84689e-06	0.299437
CD59	NP_001120695	0.000190429	0.000246752	5.63227e-05	0.00302096
CD81	NP_004347	1.5222e-05	1.64049e-05	1.18296e-06	0.619202
CD9	NP_001760	2.66753e-05	2.18462e-05	-4.82911e-06	0.507138
CD99L2	NP_001171737	1.22729e-05	2.52609e-05	1.2988e-05	0.0608834
CDAN1	NP_612486	1.622e-05	1.46522e-05	-1.56782e-06	0.63629
CDC25B	NP_004349	2.55378e-05	2.32728e-05	-2.26504e-06	0.200554
CDC27	NP_001247	8.72456e-06	8.85804e-06	1.33479e-07	0.845928
CDC34	NP_004350	1.02579e-05	8.15515e-06	-2.10276e-06	0.559925
CDC37	NP_008996	9.52269e-06	8.48912e-06	-1.03357e-06	0.429671
CDC40	NP_056975	6.01271e-06	4.31615e-06	-1.69656e-06	0.459823
CDC42	NP_001782	0.000133904	7.0167e-05	-6.3737e-05	0.020475
CDC42BPA	NP_003598	1.68087e-05	2.1546e-05	4.73732e-06	0.0523523
CDC42BPA	NP_055641	4.54186e-06	4.2362e-06	-3.05659e-07	0.801162
CDC6	NP_001245	0.000214388	0.000382298	0.000167909	0.00235178
CDCA7	NP_665809	1.14847e-05	1.19574e-05	4.72745e-07	0.866267
CDCP1	NP_835488	8.98643e-06	1.24074e-05	3.42094e-06	0.00166807
CDH10	NP_006718	1.84364e-05	1.9676e-05	1.23962e-06	0.720708
CDH11	NP_001788	1.18409e-05	5.32484e-06	-6.5161e-06	0.00105404
CDH22	NP_067071	0.000136165	0.000168712	3.25468e-05	0.145988
CDH5	NP_001786	8.89226e-05	0.000131019	4.20964e-05	0.267734
CDHR3	NP_689963	8.18732e-06	6.83928e-06	-1.34803e-06	0.158057
CDK1	NP_001777	4.49125e-05	3.77133e-05	-7.1992e-06	0.304237
CDK10	NP_001092003	1.47954e-05	1.37562e-05	-1.03915e-06	0.679729
CDK11A	NP_277071	1.00114e-05	1.08496e-05	8.38216e-07	0.552133
CDK12	NP_057591	0.000118325	9.75183e-05	-2.08068e-05	0.568477
CDK16	NP_001163931	2.64681e-05	2.46006e-05	-1.86746e-06	0.897804
CDK2AP2	NP_005842	0.000132158	0.000103138	-2.90193e-05	0.507764
CDK5RAP1	NP_057166	5.67108e-05	3.58287e-05	-2.08821e-05	0.215125
CDK5RAP2	NP_060719	4.4103e-05	2.88572e-05	-1.52458e-05	0.00905738
CDK5RAP3	NP_788276	8.69526e-06	5.97257e-06	-2.72268e-06	0.0231796
CDK6	NP_001138778	3.00699e-05	3.94824e-05	9.41252e-06	0.228998
CDK7	NP_001790	3.15502e-05	3.55326e-05	3.98241e-06	0.193547
CDK8	NP_001251	0.000101454	0.000130504	2.90498e-05	0.00866022
CDKL2	NP_003939	5.73628e-05	6.56417e-05	8.27896e-06	0.71186
CDON	NP_058648	2.37885e-05	2.46788e-05	8.90302e-07	0.638857
CDR2	NP_001793	2.38142e-05	1.35472e-05	-1.0267e-05	0.149728
CEACAM1	NP_001703	6.97062e-06	9.62347e-06	2.65285e-06	0.191582
CEBPB	NP_005185	6.06011e-05	9.90297e-05	3.84287e-05	0.123958
CECR2	NP_113601	5.00802e-05	2.46076e-05	-2.54725e-05	0.125467
CELF2	NP_001020248	1.98881e-05	3.53311e-05	1.54431e-05	0.0162407
CELF4	NP_001020259	5.84764e-05	5.05568e-05	-7.91959e-06	0.472952
CELSR1	NP_055061	0.00146587	0.00105112	-0.000414745	0.410155
CELSR2	NP_001399	4.87572e-06	3.70357e-06	-1.17215e-06	0.303117
CELSR3	NP_001398	9.87974e-05	6.36124e-05	-3.5185e-05	0.0530879
CEMIP	NP_061159	9.37649e-05	9.92158e-05	5.45087e-06	0.401494
CENPA	NP_001800	1.86716e-05	1.13045e-05	-7.36704e-06	0.167893
CENPB	NP_001801	8.2709e-06	4.35986e-06	-3.91104e-06	0.161151
CENPBD1	NP_659476	1.08818e-05	8.18035e-06	-2.70146e-06	0.0449014
CENPE	NP_001804	6.2638e-05	5.19347e-05	-1.07033e-05	0.021065
CENPF	NP_057427	0.000192225	0.00019312	8.95284e-07	0.956898
CENPI	NP_006724	1.37546e-05	2.33756e-05	9.62105e-06	0.0316515
CENPJ	NP_060921	0.000208051	0.000165093	-4.29581e-05	0.268184
CENPO	NP_077298	1.58197e-05	1.36336e-05	-2.18608e-06	0.125822
CENPT	NP_079358	2.0315e-05	2.90986e-05	8.78357e-06	0.00140995
CENPU	NP_078905	0.000129928	0.000165921	3.59931e-05	0.0213376
CEP104	NP_055519	2.47063e-05	2.24187e-05	-2.28762e-06	0.445086
CEP112	NP_001032402	5.33852e-05	2.86585e-05	-2.47267e-05	0.0047368
CEP112	NP_659473	8.73233e-05	9.13104e-05	3.98714e-06	0.100621
CEP120	NP_694955	2.93435e-05	2.4804e-05	-4.53948e-06	0.245176
CEP128	NP_689659	8.11174e-05	5.61102e-05	-2.50072e-05	0.00316479
CEP135	NP_079285	0.000161011	0.000219082	5.8071e-05	0.00253618
CEP152	NP_055800	0.000299645	0.000366741	6.70956e-05	0.425127
CEP162	NP_055710	0.000153203	0.000143633	-9.57017e-06	0.856959
CEP164	NP_055771	0.000160828	0.000165682	4.85384e-06	0.897421
CEP192	NP_115518	8.98305e-05	0.000155759	6.59282e-05	0.254582
CEP250	NP_009117	0.000108714	0.000129462	2.07482e-05	0.397341
CEP290	NP_079390	0.00035621	0.000250808	-0.000105403	0.00768753
CEP295	NP_203753	4.22928e-06	6.28752e-06	2.05823e-06	0.0247643
CEP350	NP_055625	7.84364e-05	6.00135e-05	-1.84229e-05	0.0494057
CEP55	NP_060601	8.01524e-06	7.92188e-06	-9.33543e-08	0.976683
CEP57	NP_055494	4.4719e-05	4.3757e-05	-9.62023e-07	0.719952
CEP83	NP_001035858	2.40606e-05	2.42673e-05	2.06764e-07	0.935445
CERCAM	NP_057258	2.85803e-05	3.20779e-05	3.49755e-06	0.734787
CERKL	NP_963842	8.86208e-06	7.45056e-06	-1.41152e-06	0.636678
CES2	NP_003860	1.06535e-05	1.09922e-05	3.3874e-07	0.643339
CFAP43	NP_079421	2.32749e-05	2.63093e-05	3.03438e-06	0.263867
CFAP44	NP_001157968	0.000259949	0.00026194	1.99132e-06	0.894029
CFAP52	NP_659491	2.06241e-05	2.18881e-05	1.26406e-06	0.670195
CFAP53	NP_659457	7.15208e-06	6.00102e-06	-1.15106e-06	0.104931
CFAP58	NP_001008723	7.67897e-05	3.16871e-05	-4.51026e-05	0.00202251
CFAP70	NP_660153	0.000232317	0.000526795	0.000294478	0.0647449
CFAP74	NP_001073953	0.000367563	0.000307619	-5.99437e-05	0.308099
CFAP99	NP_001180211	0.000904135	0.000833082	-7.10538e-05	0.740496
CFH	NP_000177	1.35371e-05	5.5128e-06	-8.02428e-06	0.0116202
CFL1	NP_005498	0.000191306	0.000169883	-2.14226e-05	0.0281298
CFL2	NP_619579	0.000191824	0.000246597	5.47734e-05	0.00243973
CFLAR	NP_003870	2.39052e-05	2.01766e-05	-3.7286e-06	0.573006
CFTR	NP_000483	2.25441e-05	2.19365e-05	-6.07575e-07	0.912995
CGN	NP_065821	0.000171436	4.93636e-05	-0.000122073	0.352217
CGNL1	NP_116255	2.45451e-05	2.07703e-05	-3.77478e-06	0.0315362
CHAD	NP_001258	1.79754e-05	1.4914e-05	-3.06136e-06	0.423963
CHADL	NP_612490	5.85401e-05	8.84622e-05	2.99221e-05	0.0549092
CHAT	NP_065574	8.54343e-06	1.05531e-05	2.00967e-06	0.237556
CHCHD3	NP_060282	1.757e-05	1.69474e-05	-6.2264e-07	0.695593
CHD1	NP_001261	1.64639e-05	1.60719e-05	-3.91949e-07	0.893994
CHD2	NP_001262	4.19003e-05	1.49182e-05	-2.69821e-05	0.0014941
CHD3	NP_001005271	1.2281e-05	1.35786e-05	1.29756e-06	0.259046
CHD4	NP_001264	9.11639e-06	2.78031e-06	-6.33608e-06	0.0019692
CHD5	NP_056372	1.24821e-05	1.67416e-05	4.2595e-06	0.151546
CHD6	NP_115597	1.54517e-05	1.71787e-05	1.72697e-06	0.612788
CHD7	NP_060250	0.000139725	9.49918e-05	-4.47332e-05	0.113139
CHD8	NP_065971	2.33955e-05	6.8423e-06	-1.65532e-05	2.15059e-05
CHD9	NP_079410	0.000429251	9.94184e-05	-0.000329833	0.00392497
CHDH	NP_060867	8.59009e-05	7.8248e-05	-7.65293e-06	0.486452
CHEK1	NP_001107593	3.29501e-05	3.3574e-05	6.23866e-07	0.914218
CHEK2	NP_009125	1.05536e-05	3.87889e-06	-6.67467e-06	0.0900993
CHGA	NP_001266	3.86946e-05	2.07213e-05	-1.79733e-05	0.0190604
CHGB	NP_001810	2.91318e-05	4.29384e-05	1.38066e-05	0.230882
CHI3L1	NP_001267	2.25384e-05	1.64435e-05	-6.09494e-06	0.228083
CHMP1B	NP_065145	7.06176e-06	1.20863e-05	5.02457e-06	0.0194273
CHMP4B	NP_789782	1.01689e-05	1.07351e-05	5.66199e-07	0.935425
CHMP7	NP_689485	4.71419e-05	2.96927e-05	-1.74492e-05	0.078816
CHN1	NP_001813	1.66976e-05	1.83355e-05	1.63797e-06	0.356604
CHP1	NP_009167	1.75281e-05	1.057e-05	-6.95808e-06	0.0842024
CHPF2	NP_061888	0.000107568	0.000120707	1.31388e-05	0.553687
CHRAC1	NP_059140	1.57864e-05	1.03546e-05	-5.43182e-06	0.222613
CHRDL1	NP_001137455	8.54696e-06	5.26942e-06	-3.27754e-06	0.204348
CHRM5	NP_036257	3.39127e-05	2.86016e-05	-5.31107e-06	0.309175
CHRNA4	NP_000735	0.000129259	0.000167797	3.85375e-05	0.356342
CHST11	NP_060883	5.60267e-05	3.95451e-05	-1.64816e-05	0.0187517
CHST3	NP_004264	0.000140192	7.57762e-05	-6.44155e-05	0.292139
CHST5	NP_078809	0.000113518	0.000131916	1.83979e-05	0.12461
CHST8	NP_001121367	1.24416e-05	1.36739e-05	1.23227e-06	0.657738
CHSY1	NP_055733	2.063e-05	2.65474e-05	5.91734e-06	0.0489971
CHTF18	NP_071375	4.45016e-06	2.97547e-06	-1.47469e-06	0.328264
CHTOP	NP_056422	2.92627e-05	2.99817e-05	7.18941e-07	0.870888
CIART	NP_653298	1.60501e-05	2.352e-05	7.46993e-06	0.0298162
CIR1	NP_004873	2.55852e-05	9.07088e-06	-1.65143e-05	0.00651995
CIRH1A	NP_116219	6.9029e-06	4.551e-06	-2.35191e-06	0.0348753
CIT	NP_009105	2.5227e-05	3.0281e-05	5.05408e-06	0.383766
CKAP2	NP_001091995	2.58802e-05	2.012e-05	-5.76013e-06	0.416864
CKAP4	NP_006816	0.00218708	0.00195627	-0.000230813	0.208815
CKAP5	NP_001008938	4.94986e-06	5.74086e-06	7.91005e-07	0.228927
CKM	NP_001815	6.19306e-05	4.94408e-05	-1.24898e-05	0.130014
CKMT1B	NP_066270	1.11153e-05	8.41223e-06	-2.70309e-06	0.273874
CLASP1	NP_056097	9.08728e-05	0.000106481	1.56084e-05	0.494362
CLASP2	NP_055912	3.38999e-05	4.21276e-05	8.22773e-06	0.385177
CLCA1	NP_001276	4.21726e-06	3.6784e-06	-5.3886e-07	0.508771
CLCC1	NP_055942	2.2985e-05	4.04971e-05	1.75121e-05	0.00245627
CLCF1	NP_037378	1.89037e-05	1.46875e-05	-4.21618e-06	0.00928697
CLCN5	NP_001121370	5.08549e-05	3.15112e-05	-1.93437e-05	0.013943
CLCNKA	NP_004061	3.59811e-05	1.61844e-05	-1.97966e-05	0.0178395
CLDN18	NP_057453	4.35709e-05	5.24529e-05	8.882e-06	0.156574
CLDN5	NP_003268	6.74123e-05	8.48365e-05	1.74242e-05	0.515575
CLHC1	NP_689598	2.5463e-05	3.34654e-05	8.00234e-06	0.126463
CLIC1	NP_001279	5.88659e-05	5.5855e-05	-3.01095e-06	0.66352
CLIC4	NP_039234	9.50036e-05	0.00011324	1.82366e-05	0.272899
CLIP2	NP_115797	2.45051e-05	2.48269e-05	3.21818e-07	0.879774
CLK2	NP_003984	4.52182e-05	5.32325e-05	8.01434e-06	0.439422
CLK3	NP_003983	1.27208e-05	1.04656e-05	-2.25524e-06	0.594128
CLOCK	NP_004889	6.07005e-06	6.71651e-06	6.46456e-07	0.386847
CLP1	NP_006822	1.65704e-05	1.13814e-05	-5.18902e-06	0.0497166
CLPB	NP_110440	1.22991e-05	8.10909e-06	-4.19002e-06	0.296387
CLPTM1	NP_001285	2.9176e-05	4.31288e-05	1.39528e-05	0.0380368
CLPX	NP_006651	2.90556e-05	2.7128e-05	-1.92764e-06	0.483731
CLTA	NP_001824	6.0721e-05	5.38715e-05	-6.84951e-06	0.256969
CLTB	NP_001825	0.00014764	6.14824e-05	-8.61575e-05	0.123792
CLTB	NP_009028	2.92963e-05	2.55941e-05	-3.70227e-06	0.0606321
CLTC	NP_004850	0.00130136	0.00116877	-0.000132589	0.00486955
CLTCL1	NP_009029	8.60917e-05	0.000101081	1.49896e-05	0.517335
CLUH	NP_056044	1.67905e-05	1.90382e-05	2.24772e-06	0.20537
CLUL1	NP_055225	1.30679e-05	9.54424e-06	-3.52366e-06	0.0337904
CMAS	NP_061156	1.21098e-05	7.52656e-06	-4.58323e-06	0.0719384
CMPK1	NP_001129612	6.61586e-05	8.0372e-05	1.42134e-05	0.303639
CMYA5	NP_705838	4.95829e-05	3.40686e-05	-1.55143e-05	0.0241592
CNBD2	NP_543024	5.50412e-05	5.0652e-05	-4.3892e-06	0.469451
CNDP2	NP_001161971	3.6287e-05	3.52003e-05	-1.08669e-06	0.675367
CNGA2	NP_005131	6.33893e-06	7.50272e-06	1.1638e-06	0.140282
CNGA3	NP_001073347	2.43377e-05	2.27731e-05	-1.56464e-06	0.504274
CNN1	NP_001290	2.85573e-05	2.42259e-05	-4.33141e-06	0.357957
CNN2	NP_004359	2.48885e-05	1.57105e-05	-9.17804e-06	0.00884157
CNN3	NP_001830	7.87389e-05	4.30212e-05	-3.57177e-05	0.0325588
CNNM1	NP_065081	5.16807e-05	3.84153e-05	-1.32655e-05	0.132255
CNNM2	NP_060119	1.6009e-05	1.72312e-05	1.22228e-06	0.552475
CNOT1	NP_057368	0.000162036	7.12124e-05	-9.08236e-05	0.00489575
CNOT10	NP_056257	1.22112e-05	1.32693e-05	1.05812e-06	0.736196
CNOT6L	NP_653172	2.67428e-05	3.4008e-05	7.26516e-06	0.0662237
CNPY2	NP_055070	5.79363e-05	2.55339e-05	-3.24024e-05	0.00113956
CNPY4	NP_689968	6.1329e-06	2.60122e-06	-3.53168e-06	0.0145548
CNST	NP_689822	2.66935e-05	1.95744e-05	-7.11906e-06	0.189405
CNTLN	NP_060208	6.03098e-05	0.000104636	4.43257e-05	0.00294037
CNTN1	NP_778203	7.11202e-05	5.31468e-05	-1.79734e-05	0.272195
CNTN5	NP_780775	0.000103997	2.6692e-05	-7.73048e-05	0.000195336
CNTNAP4	NP_207837	0.000191725	0.000179065	-1.26606e-05	0.945211
CNTNAP5	NP_570129	2.55309e-06	7.59317e-06	5.04008e-06	0.208405
CNTRL	NP_008949	4.30318e-05	5.4482e-05	1.14502e-05	0.174672
CNTROB	NP_001032221	5.33514e-06	7.01543e-06	1.68029e-06	0.64808
COG1	NP_061184	2.81079e-05	2.63345e-05	-1.77338e-06	0.761708
COG2	NP_031383	4.21935e-05	5.08312e-05	8.63768e-06	0.0145834
COIL	NP_004636	4.18632e-05	3.48755e-05	-6.98773e-06	0.0512977
COL10A1	NP_000484	1.90264e-05	1.02056e-05	-8.82078e-06	0.000139412
COL11A1	NP_542197	4.87173e-05	1.51998e-05	-3.35175e-05	1.95534e-05
COL12A1	NP_004361	0.000787188	0.000468375	-0.000318814	0.000138747
COL12A1	NP_542376	0.000652801	0.000420945	-0.000231855	0.000323145
COL15A1	NP_001846	3.43766e-05	1.26031e-05	-2.17735e-05	0.000709015
COL17A1	NP_000485	2.85154e-05	2.38636e-05	-4.65183e-06	0.02822
COL1A1	NP_000079	0.00222826	0.000676148	-0.00155211	7.25257e-05
COL1A2	NP_000080	0.000886162	0.00040147	-0.000484693	0.000197521
COL20A1	NP_065933	1.24493e-05	1.29798e-05	5.30493e-07	0.935709
COL23A1	NP_775736	6.0603e-06	6.91036e-06	8.50061e-07	0.606995
COL25A1	NP_115907	2.57419e-05	2.87273e-05	2.98537e-06	0.741494
COL26A1	NP_597714	1.25477e-05	9.60912e-06	-2.93856e-06	0.0472064
COL27A1	NP_116277	3.89018e-05	5.42301e-05	1.53283e-05	0.00765102
COL28A1	NP_001032852	6.66869e-05	7.28511e-05	6.16428e-06	0.320852
COL2A1	NP_001835	0.000195833	0.000103599	-9.22344e-05	0.0297985
COL3A1	NP_000081	0.000673806	0.000415904	-0.000257901	0.0024872
COL4A1	NP_001836	7.80008e-05	8.51433e-05	7.1425e-06	0.270932
COL4A3	NP_000082	2.55884e-05	2.11389e-05	-4.44947e-06	0.225503
COL4A6	NP_001838	1.214e-05	5.78354e-06	-6.35648e-06	0.0188697
COL5A1	NP_000084	5.6514e-05	6.17019e-05	5.18796e-06	0.506905
COL6A1	NP_001839	0.000358457	0.000208933	-0.000149524	0.00360865
COL6A2	NP_001840	7.99893e-05	3.99808e-05	-4.00085e-05	0.00654808
COL6A2	NP_478054	0.000880221	0.000926818	4.65973e-05	0.593583
COL6A3	NP_476506	4.56406e-05	3.22405e-05	-1.34001e-05	0.0996914
COL6A3	NP_476507	0.00235876	0.00167395	-0.00068481	0.000374528
COL6A5	NP_694996	1.86414e-05	1.11524e-05	-7.48904e-06	0.0667699
COL7A1	NP_000085	2.25003e-05	1.64272e-05	-6.07309e-06	0.225
COL8A1	NP_001841	3.0434e-06	7.72187e-06	4.67846e-06	0.00751278
COL8A2	NP_005193	5.78179e-05	3.13183e-05	-2.64996e-05	0.00127713
COL9A2	NP_001843	6.06248e-06	9.18426e-06	3.12178e-06	0.147902
COLGALT1	NP_078932	0.00013357	0.000140446	6.87617e-06	0.27212
COMT	NP_000745	1.93363e-05	3.23264e-05	1.29901e-05	0.0826468
COPA	NP_004362	0.000905847	0.000824995	-8.08522e-05	0.340703
COPB1	NP_001137533	0.000415625	0.000443304	2.76795e-05	0.484787
COPB2	NP_004757	2.39117e-05	2.69744e-05	3.06269e-06	0.0701352
COPE	NP_955474	5.20142e-06	9.87588e-06	4.67446e-06	0.0186719
COPG1	NP_057212	3.91513e-05	2.97281e-05	-9.42323e-06	0.184122
COPG2	NP_036265	4.03626e-05	3.05636e-05	-9.79895e-06	0.0764202
COPS5	NP_006828	1.1282e-05	9.08601e-06	-2.19597e-06	0.429533
COPZ1	NP_057141	6.28773e-06	9.98267e-06	3.69494e-06	0.347723
COQ2	NP_056512	6.26509e-05	4.40071e-05	-1.86438e-05	0.00819249
COQ6	NP_872282	0.00189768	0.00223742	0.000339733	0.595606
CORIN	NP_006578	1.49138e-05	2.52722e-05	1.03584e-05	0.133767
CORO1B	NP_065174	4.14592e-05	3.92604e-05	-2.19879e-06	0.796726
CORO1C	NP_055140	0.000436338	0.000207038	-0.0002293	0.0263124
CORO2A	NP_003380	1.94161e-05	2.63287e-05	6.91261e-06	0.00301844
CORO6	NP_116243	2.51412e-05	1.26022e-05	-1.2539e-05	0.0561625
CORT	NP_001293	6.82464e-06	7.45596e-06	6.31322e-07	0.580557
COX4I1	NP_001852	4.10287e-05	5.59765e-05	1.49478e-05	0.345759
COX5A	NP_004246	0.000118623	0.000108675	-9.94783e-06	0.509153
COX6A1	NP_004364	9.94013e-06	7.98127e-06	-1.95887e-06	0.118635
COX6B1	NP_001854	5.16181e-05	6.81437e-05	1.65256e-05	0.308431
COX6C	NP_004365	0.000180832	0.000123	-5.78322e-05	0.0728876
COX7A2	NP_001856	3.31437e-05	4.44265e-05	1.12828e-05	0.452311
COX7C	NP_001858	2.13906e-05	1.29676e-05	-8.42295e-06	0.00674174
CPA6	NP_065094	1.85802e-05	1.87319e-05	1.51648e-07	0.947403
CPEB1	NP_001073001	9.22013e-05	6.23217e-05	-2.98796e-05	0.1494
CPNE1	NP_690904	2.21317e-05	1.71386e-05	-4.99312e-06	0.0346962
CPNE3	NP_003900	4.78106e-06	6.33102e-06	1.54996e-06	0.161837
CPNE6	NP_006023	5.4745e-05	6.15343e-05	6.78928e-06	0.464499
CPO	NP_775100	4.71989e-05	6.39245e-05	1.67256e-05	0.00160011
CPSF2	NP_059133	3.83331e-05	2.62684e-05	-1.20647e-05	0.000748676
CPSF3	NP_057291	5.02048e-05	7.52836e-05	2.50788e-05	0.0820269
CPSF7	NP_079087	6.95825e-06	5.39818e-06	-1.56007e-06	0.21967
CPT2	NP_000089	4.06634e-05	4.26599e-05	1.99652e-06	0.778431
CR1	NP_000564	6.87352e-06	8.29045e-06	1.41694e-06	0.23119
CRABP1	NP_004369	0.000103671	2.68869e-05	-7.67844e-05	0.000212332
CRAT	NP_000746	5.30151e-05	4.48019e-05	-8.2132e-06	0.150156
CRB2	NP_775960	7.07122e-05	8.90992e-05	1.83869e-05	0.285256
CREB3	NP_006359	2.36125e-05	3.51661e-05	1.15536e-05	0.00346895
CREB5	NP_878901	1.09008e-05	1.34351e-05	2.53431e-06	0.169898
CREBBP	NP_004371	2.15017e-05	1.95974e-05	-1.90426e-06	0.152869
CREG2	NP_722578	5.57073e-05	8.01772e-05	2.44699e-05	0.00286596
CRELD1	NP_056328	2.49529e-05	3.28401e-05	7.88722e-06	0.279839
CRH	NP_000747	9.32681e-06	7.81426e-06	-1.51256e-06	0.425791
CRIM1	NP_057525	8.83757e-06	1.35113e-05	4.6737e-06	0.287353
CRISPLD2	NP_113664	4.10769e-05	7.43988e-05	3.33218e-05	0.0437361
CRKL	NP_005198	1.81909e-05	1.50201e-05	-3.17073e-06	0.00978201
CRLS1	NP_061968	6.0734e-06	6.02039e-06	-5.30132e-08	0.950394
CROCC	NP_055490	0.000192621	0.000182052	-1.05692e-05	0.784497
CRTAP	NP_006362	0.000195703	0.000131115	-6.45882e-05	0.0461738
CRY2	NP_066940	1.14847e-05	1.19574e-05	4.72745e-07	0.866267
CRYAB	NP_001876	6.10624e-05	5.31421e-05	-7.92025e-06	0.171034
CRYGS	NP_060011	3.91145e-05	3.6816e-05	-2.29847e-06	0.371575
CRYL1	NP_057058	2.51412e-05	1.2575e-05	-1.25662e-05	0.0561679
CRYZ	NP_001128231	0.000154664	6.14446e-05	-9.32196e-05	0.11439
CS	NP_004068	0.000148955	8.19657e-05	-6.69892e-05	0.00119951
CSAD	NP_057073	5.30895e-05	8.41269e-05	3.10374e-05	0.0109424
CSE1L	NP_001307	0.00189768	0.00223742	0.000339733	0.595606
CSF3	NP_000750	8.64386e-06	6.54098e-06	-2.10289e-06	0.0233767
CSGALNACT2	NP_061060	1.53062e-05	1.05564e-05	-4.74979e-06	0.102014
CSK	NP_004374	2.85724e-06	4.37308e-06	1.51583e-06	0.0661407
CSMD1	NP_150094	2.12882e-05	2.17942e-05	5.05951e-07	0.910757
CSMD2	NP_443128	8.05285e-05	5.84718e-05	-2.20567e-05	0.0238525
CSMD3	NP_937756	9.39146e-06	1.10557e-05	1.66428e-06	0.767103
CSNK2A2	NP_001887	1.76912e-05	1.52231e-05	-2.46811e-06	0.490358
CSPG4	NP_001888	0.000114184	7.56913e-05	-3.8493e-05	0.00122858
CSRP1	NP_001180499	8.51614e-05	7.32314e-05	-1.193e-05	0.246669
CSRP3	NP_003467	2.86932e-05	3.28251e-05	4.13192e-06	0.130481
CST9	NP_001008693	3.22885e-05	2.37735e-05	-8.51498e-06	0.0659873
CSTF2	NP_001316	0.00180963	0.00252163	0.000711997	0.0379108
CSTF3	NP_001317	5.92537e-05	5.76367e-05	-1.61701e-06	0.842989
CTBP2	NP_073713	9.18489e-06	1.04296e-05	1.24475e-06	0.265228
CTGF	NP_001892	0.000124631	0.00017959	5.49592e-05	0.00387005
CTH	NP_001893	1.3331e-05	5.23683e-06	-8.09417e-06	0.0237545
CTHRC1	NP_612464	2.81079e-05	2.63345e-05	-1.77338e-06	0.761708
CTIF	NP_055587	1.51299e-05	1.16011e-05	-3.52884e-06	0.414438
CTNNA1	NP_001894	8.45767e-05	6.2272e-05	-2.23047e-05	1.01499e-05
CTNNA2	NP_004380	4.41787e-05	4.98683e-05	5.68956e-06	0.571663
CTNNB1	NP_001895	4.53221e-05	3.29346e-05	-1.23876e-05	0.113391
CTNND1	NP_001078927	4.33399e-05	4.6133e-05	2.79305e-06	0.489665
CTPS1	NP_001896	5.54399e-06	1.07424e-05	5.19843e-06	0.00320954
CTR9	NP_055448	7.59501e-06	7.97571e-06	3.80697e-07	0.911579
CTSA	NP_001121167	4.20761e-05	3.12535e-05	-1.08226e-05	0.00459873
CTSB	NP_001899	0.000287155	0.000296058	8.90358e-06	0.777947
CTSD	NP_001900	0.000329791	0.000264742	-6.50492e-05	0.0492424
CTSS	NP_004070	1.29352e-05	1.664e-05	3.70473e-06	0.177556
CTTN	NP_612632	1.90955e-05	1.10089e-05	-8.08668e-06	0.00717994
CTTNBP2	NP_219499	2.32203e-05	2.64358e-05	3.21547e-06	0.0807361
CTTNBP2NL	NP_061174	2.25632e-05	2.47404e-05	2.17723e-06	0.511696
CUL3	NP_003581	5.03157e-05	3.18141e-05	-1.85016e-05	0.127876
CUL4B	NP_003579	3.09222e-05	2.73413e-05	-3.58088e-06	0.416534
CUL5	NP_003469	2.7414e-05	2.54706e-05	-1.9434e-06	0.740285
CUL7	NP_055595	4.1177e-05	2.90767e-05	-1.21003e-05	0.0477597
CUL9	NP_055904	2.76867e-05	1.17192e-05	-1.59675e-05	0.000390118
CUTA	NP_001014433	3.8364e-05	4.4896e-05	6.53198e-06	0.0767153
CUX1	NP_853530	3.49369e-05	2.71061e-05	-7.83086e-06	0.181321
CUX2	NP_056082	2.61105e-05	2.72352e-05	1.12468e-06	0.866675
CWC22	NP_065994	0.000348093	0.000182451	-0.000165642	0.109094
CWC25	NP_060218	3.37907e-05	2.49031e-05	-8.88763e-06	0.0568273
CWC27	NP_005860	1.82108e-05	1.64871e-05	-1.72368e-06	0.305713
CWF19L1	NP_060764	4.42109e-05	3.98975e-05	-4.31341e-06	0.534252
CWF19L2	NP_689647	9.24249e-05	8.82809e-05	-4.144e-06	0.725515
CX3CL1	NP_002987	2.70773e-05	1.67051e-05	-1.03722e-05	0.0175135
CXCL11	NP_005400	5.07316e-05	4.32339e-05	-7.49762e-06	0.572305
CXCL12	NP_954637	0.000242676	0.000160364	-8.23122e-05	0.00797583
CXCL3	NP_002081	2.26664e-05	3.00017e-05	7.33529e-06	0.0073876
CXCL5	NP_002985	2.16059e-05	1.71722e-05	-4.43377e-06	0.527806
CXorf23	NP_938020	0.000102865	8.37192e-05	-1.91458e-05	0.075844
CXorf66	NP_001013421	8.40702e-06	8.96139e-06	5.54364e-07	0.709598
CXXC1	NP_055408	3.69169e-05	5.57572e-05	1.88403e-05	0.000543073
CYB5A	NP_683725	5.77061e-06	7.29986e-06	1.52925e-06	0.00197828
CYB5B	NP_085056	6.37398e-06	7.88081e-06	1.50683e-06	0.155475
CYB5R3	NP_001123291	0.000256815	0.000246712	-1.01032e-05	0.271177
CYB5R3	NP_001165131	2.4061e-05	2.77196e-05	3.65859e-06	0.493632
CYB5R4	NP_057314	3.41742e-05	2.72291e-05	-6.94508e-06	0.175351
CYC1	NP_001907	4.09216e-06	4.90145e-06	8.09288e-07	0.562176
CYCS	NP_061820	7.69744e-05	4.59143e-05	-3.10601e-05	0.109684
CYFIP2	NP_001032410	0.00010308	0.000107454	4.37483e-06	0.571119
CYLD	NP_001035877	1.17252e-05	1.17737e-05	4.85611e-08	0.987028
CYP11A1	NP_001093243	1.08955e-05	1.73977e-05	6.50225e-06	0.0462572
CYP11B2	NP_000489	5.25225e-05	4.82207e-05	-4.30175e-06	0.163971
CYP17A1	NP_000093	1.8666e-05	1.49864e-05	-3.67956e-06	0.27321
CYP1B1	NP_000095	8.22879e-06	4.48616e-06	-3.74263e-06	0.119048
CYP24A1	NP_000773	0.000332886	0.000234918	-9.7968e-05	0.028953
CYP26A1	NP_000774	2.3425e-05	2.63842e-05	2.95918e-06	0.388208
CYP2A6	NP_000753	5.56058e-05	4.65179e-05	-9.08794e-06	0.14135
CYP2B6	NP_000758	0.000125455	0.000101712	-2.37429e-05	0.0264257
CYP2C18	NP_001122397	6.06458e-06	5.20273e-06	-8.61844e-07	0.231893
CYP2C8	NP_000761	6.74913e-06	9.30834e-06	2.55921e-06	0.367342
CYP2U1	NP_898898	3.03245e-05	2.66668e-05	-3.65772e-06	0.0277514
CYP2W1	NP_060251	8.14427e-06	9.22644e-06	1.08217e-06	0.0943748
CYP51A1	NP_001139624	9.08577e-06	1.10619e-05	1.9761e-06	0.203628
CYP7A1	NP_000771	3.95703e-05	2.59199e-05	-1.36504e-05	0.00678317
CYR61	NP_001545	1.3775e-05	1.69935e-05	3.21847e-06	0.3926
CYTH4	NP_037517	3.65167e-05	4.75597e-05	1.10429e-05	0.123727
DAAM1	NP_055807	0.000263902	0.000103145	-0.000160756	0.00291736
DAAM2	NP_056160	1.29667e-05	1.07002e-05	-2.26653e-06	0.32881
DAB2	NP_001334	0.000117157	0.000131497	1.43407e-05	0.507272
DAB2IP	NP_619723	2.65077e-05	1.29915e-05	-1.35163e-05	0.344598
DACH1	NP_542938	8.40411e-06	8.18714e-06	-2.16969e-07	0.658944
DACT2	NP_999627	1.30158e-05	2.60263e-05	1.30105e-05	0.00953255
DAD1	NP_001335	7.56079e-06	1.1603e-05	4.04221e-06	0.128727
DAG1	NP_001159400	3.37539e-06	5.55049e-06	2.1751e-06	0.0441831
DAGLA	NP_006124	0.000106385	4.35165e-05	-6.28682e-05	0.000130529
DAK	NP_056348	2.98043e-05	3.12917e-05	1.48746e-06	0.809823
DAO	NP_001908	0.000100572	4.89826e-05	-5.15891e-05	0.00342757
DAPK2	NP_055141	5.35881e-05	5.88279e-05	5.2398e-06	0.471916
DARS	NP_001340	3.73101e-05	3.78048e-05	4.94766e-07	0.852728
DAXX	NP_001135442	2.01531e-05	1.80767e-05	-2.07637e-06	0.127286
DBF4	NP_006707	2.31121e-06	1.98854e-06	-3.22665e-07	0.406357
DBH	NP_000778	3.59858e-05	1.22263e-05	-2.37595e-05	0.000138609
DBN1	NP_004386	7.88297e-05	4.23535e-05	-3.64762e-05	0.00136353
DBR1	NP_057300	2.71444e-05	3.01982e-05	3.05379e-06	0.169552
DCAKD	NP_001122103	1.53174e-05	6.50477e-06	-8.8126e-06	0.000314128
DCBLD1	NP_775945	1.28939e-05	1.31805e-05	2.86533e-07	0.816362
DCHS2	NP_001136024	1.20241e-05	1.22718e-05	2.47658e-07	0.873973
DCHS2	NP_060109	4.59626e-05	6.08231e-05	1.48605e-05	0.0651647
DCLRE1A	NP_055696	0.000103453	5.41625e-05	-4.92909e-05	0.105217
DCP2	NP_689837	1.22348e-05	7.72879e-06	-4.50602e-06	0.158383
DCSTAMP	NP_110415	5.89994e-06	5.53204e-06	-3.67894e-07	0.733946
DCTN4	NP_001129115	6.19306e-05	4.95277e-05	-1.24029e-05	0.133121
DCUN1D1	NP_065691	2.26618e-05	1.84919e-05	-4.16994e-06	0.186654
DDAH1	NP_036269	3.23647e-05	6.8256e-05	3.58913e-05	0.0327997
DDB2	NP_000098	0.00443077	0.0057609	0.00133013	0.0384054
DDC	NP_000781	2.62875e-05	3.3506e-05	7.2185e-06	0.343877
DDIT4L	NP_660287	1.21114e-05	1.76439e-05	5.53246e-06	0.0793141
DDN	NP_055901	0.000312934	0.000390859	7.79255e-05	0.217875
DDO	NP_003640	0.000106244	9.83794e-05	-7.86415e-06	0.628364
DDOST	NP_005207	0.00053293	0.00060088	6.79502e-05	0.282336
DDX1	NP_004930	3.19287e-05	2.16922e-05	-1.02364e-05	0.010879
DDX10	NP_004389	6.18388e-05	5.25723e-05	-9.26648e-06	0.337176
DDX17	NP_006377	0.000143353	0.000129241	-1.41115e-05	0.436618
DDX18	NP_006764	2.12742e-05	1.94638e-05	-1.81037e-06	0.13826
DDX20	NP_009135	7.0104e-06	7.55339e-06	5.42981e-07	0.573082
DDX21	NP_004719	1.02655e-05	6.24748e-06	-4.01803e-06	0.00593906
DDX24	NP_065147	0.000132929	0.000184538	5.16092e-05	0.0424321
DDX39A	NP_005795	1.27626e-05	9.07751e-06	-3.68505e-06	0.116416
DDX3X	NP_001180345	2.17601e-05	1.46123e-05	-7.1478e-06	0.0102559
DDX3Y	NP_001116137	1.46588e-05	5.01959e-06	-9.63921e-06	0.00254251
DDX4	NP_001136021	2.79009e-05	3.16248e-05	3.72396e-06	0.39854
DDX41	NP_057306	8.93702e-06	6.93507e-06	-2.00194e-06	0.238396
DDX42	NP_031398	2.25679e-05	3.65728e-05	1.40048e-05	0.00224936
DDX43	NP_061135	5.40153e-05	3.45043e-05	-1.9511e-05	0.00361638
DDX46	NP_055644	1.79742e-05	2.26138e-05	4.63962e-06	0.281931
DDX5	NP_004387	3.91999e-05	2.31787e-05	-1.60212e-05	0.0315274
DDX50	NP_076950	1.38421e-05	1.49465e-05	1.10439e-06	0.487387
DDX54	NP_001104792	2.02954e-05	4.24295e-05	2.21341e-05	0.0355934
DDX56	NP_061955	5.22069e-05	4.50372e-05	-7.16966e-06	0.0631001
DDX6	NP_004388	1.06216e-05	9.3691e-06	-1.25245e-06	0.171305
DDX60	NP_060101	5.18442e-05	6.32368e-05	1.13927e-05	0.0873608
DDX60L	NP_001012985	1.39815e-05	1.32732e-05	-7.08376e-07	0.909058
DECR1	NP_001350	2.08137e-05	2.32671e-05	2.45334e-06	0.130738
DEDD2	NP_579874	1.49138e-05	2.52722e-05	1.03584e-05	0.133767
DEF6	NP_071330	0.000300782	0.000371644	7.08622e-05	0.395151
DEK	NP_003463	1.41015e-05	1.78197e-05	3.71812e-06	0.0123817
DENND1A	NP_065997	7.22017e-06	7.74203e-06	5.21856e-07	0.556671
DENND2A	NP_056504	1.39187e-05	2.04583e-05	6.53964e-06	0.186826
DENND2C	NP_940861	1.26844e-05	1.05764e-05	-2.10803e-06	0.768367
DENND4C	NP_060395	0.000107904	0.000141116	3.32122e-05	0.0499469
DENND5A	NP_056028	1.34278e-05	1.50511e-05	1.62333e-06	0.219064
DENND6A	NP_689891	1.00937e-05	1.14391e-05	1.34537e-06	0.302897
DEPDC1	NP_060249	2.25235e-05	5.20493e-05	2.95258e-05	0.00491942
DEPDC7	NP_001070710	1.0228e-05	8.74335e-06	-1.4847e-06	0.403355
DERA	NP_057038	2.56908e-05	2.58105e-05	1.19656e-07	0.992666
DERL1	NP_077271	7.23894e-06	5.67902e-06	-1.55992e-06	0.0723466
DES	NP_001918	0.00664968	0.00601778	-0.000631897	0.299131
DESI1	NP_056519	1.24225e-05	6.77985e-06	-5.64267e-06	0.00399946
DGCR6	NP_005666	1.04597e-05	9.18378e-06	-1.27592e-06	0.263212
DGKD	NP_003639	2.23242e-05	2.55855e-05	3.26126e-06	0.124645
DGKZ	NP_963291	3.84669e-05	4.15131e-05	3.04612e-06	0.224937
DHRS13	NP_653284	1.6021e-05	1.84015e-05	2.38049e-06	0.303547
DHRS7	NP_057113	7.80239e-06	7.59669e-06	-2.05699e-07	0.936036
DHX16	NP_003578	3.06292e-05	2.16323e-05	-8.99692e-06	0.0055836
DHX30	NP_619520	8.70803e-05	8.48406e-05	-2.23974e-06	0.958291
DHX35	NP_068750	1.58804e-05	1.01482e-05	-5.73224e-06	0.0903405
DHX37	NP_116045	5.71779e-05	8.91518e-05	3.1974e-05	0.00295779
DHX38	NP_054722	0.000123167	6.85558e-05	-5.46115e-05	0.374876
DHX40	NP_078888	3.04129e-05	2.70697e-05	-3.34322e-06	0.273915
DHX9	NP_001348	1.66932e-05	3.35626e-05	1.68694e-05	0.19861
DIAPH1	NP_005210	3.51648e-05	2.49961e-05	-1.01686e-05	0.392199
DIAPH2	NP_006720	2.95831e-05	3.8769e-05	9.18598e-06	0.240699
DIP2B	NP_775873	4.14395e-05	3.75253e-05	-3.91422e-06	0.66242
DIP2C	NP_055789	1.2304e-05	1.3474e-05	1.17e-06	0.466367
DIRAS3	NP_004666	1.62322e-05	7.10656e-06	-9.12562e-06	0.00619874
DISP1	NP_116279	1.83727e-05	8.70237e-06	-9.67037e-06	0.397198
DIXDC1	NP_001033043	8.07399e-05	9.55435e-05	1.48035e-05	0.353866
DKC1	NP_001354	2.88603e-05	1.36556e-05	-1.52046e-05	0.00431063
DLAT	NP_001922	6.01456e-05	5.29317e-05	-7.21389e-06	0.243934
DLC1	NP_872584	9.11215e-05	0.000137163	4.60411e-05	0.114241
DLD	NP_000099	0.00023621	0.000325892	8.96827e-05	0.0695945
DLG1	NP_004078	3.24529e-05	2.54706e-05	-6.98226e-06	0.0541456
DLG2	NP_001355	5.32836e-05	3.49488e-05	-1.83348e-05	0.18621
DLG4	NP_001122299	0.00120957	0.00102905	-0.000180516	0.901188
DLG5	NP_004738	0.000315946	0.000462902	0.000146955	0.0177218
DLGAP4	NP_055717	5.91793e-05	5.52539e-05	-3.92539e-06	0.741736
DLGAP5	NP_001139487	1.10666e-05	1.04207e-05	-6.45951e-07	0.525213
DLGAP5	NP_055565	8.10227e-06	7.85258e-06	-2.49692e-07	0.951488
DLL1	NP_005609	8.95285e-06	9.64463e-06	6.91782e-07	0.342368
DLL3	NP_982353	4.70877e-05	4.19897e-05	-5.09803e-06	0.756123
DLST	NP_001924	0.000107131	0.000149312	4.21817e-05	0.0285491
DMBT1	NP_015568	1.91196e-05	1.67847e-05	-2.33491e-06	0.636502
DMBX1	NP_757379	2.2872e-05	2.95194e-05	6.64746e-06	0.0339943
DMD	NP_000100	3.94425e-05	2.96565e-05	-9.786e-06	0.291424
DMP1	NP_001073380	8.15066e-06	1.17688e-05	3.6181e-06	0.0144281
DMWD	NP_004934	9.76913e-06	1.0648e-05	8.78833e-07	0.0346916
DMXL2	NP_001167588	4.16331e-06	3.87071e-06	-2.92596e-07	0.694433
DNA2	NP_001073918	5.13406e-05	2.70927e-05	-2.42479e-05	0.0378443
DNAH1	NP_056327	4.07297e-05	3.21964e-05	-8.53338e-06	0.00859529
DNAH10	NP_997320	7.22594e-05	6.45805e-05	-7.67888e-06	0.160672
DNAH14	NP_001364	0.000155757	0.000242081	8.63239e-05	0.0316073
DNAH17	NP_775899	8.59733e-05	7.17836e-05	-1.41897e-05	0.0248961
DNAH2	NP_065928	1.36963e-05	2.02523e-05	6.55604e-06	0.0029838
DNAH3	NP_060009	5.33812e-05	4.68843e-05	-6.49682e-06	0.336447
DNAH5	NP_001360	0.000168174	0.000100301	-6.78732e-05	0.0257373
DNAH9	NP_001363	0.000156086	0.000174846	1.87602e-05	0.0036825
DNAJA2	NP_005871	5.64913e-06	3.03807e-06	-2.61105e-06	2.88449e-05
DNAJA4	NP_001123655	5.65933e-06	7.73478e-06	2.07545e-06	0.078051
DNAJB11	NP_057390	0.000132192	9.14645e-05	-4.07279e-05	0.0212928
DNAJB13	NP_705842	3.84575e-06	4.96063e-06	1.11488e-06	0.0839801
DNAJB4	NP_008965	4.50549e-05	3.69437e-05	-8.1112e-06	0.251006
DNAJC13	NP_056083	1.05997e-05	8.93784e-06	-1.66181e-06	0.237531
DNAJC15	NP_037370	1.2035e-05	2.12377e-05	9.20262e-06	0.000994582
DNAJC2	NP_055192	2.28869e-05	2.88931e-05	6.00619e-06	0.0478709
DNAJC2	NP_001123359	2.30938e-05	1.66068e-05	-6.48696e-06	0.0109078
DNAJC27	NP_057628	1.82059e-05	1.83691e-05	1.63212e-07	0.954116
DNAJC28	NP_001035282	2.81049e-05	1.99505e-05	-8.15436e-06	0.0349507
DNALI1	NP_003453	3.15898e-05	1.50639e-05	-1.6526e-05	0.000161347
DNHD1	NP_653267	0.000156275	0.000161602	5.32674e-06	0.61834
DNHD1	NP_775860	9.23771e-05	8.23849e-05	-9.99225e-06	0.456049
DNM1	NP_001005336	3.18844e-06	3.75202e-06	5.63586e-07	0.410388
DNM1L	NP_036192	2.56225e-05	1.98167e-05	-5.80582e-06	0.442297
DNM3	NP_001129599	3.86501e-05	2.77488e-05	-1.09013e-05	0.000790895
DNMT1	NP_001124295	2.6629e-05	3.21679e-05	5.5389e-06	0.0679856
DNMT1	NP_001370	2.47327e-05	2.35422e-05	-1.19049e-06	0.513045
DNTTIP2	NP_055412	2.41836e-05	2.30042e-05	-1.1794e-06	0.657096
DOC2A	NP_003577	5.42573e-05	8.15342e-05	2.72768e-05	0.00567306
DOCK11	NP_653259	0.00010525	5.45489e-05	-5.0701e-05	0.135675
DOCK2	NP_004937	0.000120253	0.000118308	-1.94525e-06	0.825373
DOCK5	NP_079216	1.15247e-05	6.56519e-06	-4.95948e-06	0.0342232
DOCK6	NP_065863	8.62355e-05	5.62259e-05	-3.00097e-05	0.169493
DOCK7	NP_212132	3.73003e-05	6.60892e-05	2.87889e-05	0.242933
DOCK8	NP_001177387	8.38934e-06	2.32763e-06	-6.0617e-06	0.00883005
DOCK9	NP_056111	0.00104728	0.00125519	0.000207916	0.108909
DOK5	NP_060901	1.45524e-05	7.3448e-06	-7.20755e-06	0.358804
DOPEY2	NP_005119	1.13219e-05	1.54244e-05	4.1025e-06	0.197375
DOT1L	NP_115871	0.000893444	0.000889073	-4.37107e-06	0.970148
DPM1	NP_003850	9.42306e-05	4.33319e-05	-5.08986e-05	0.0271944
DPP4	NP_001926	1.30601e-05	2.24809e-05	9.42075e-06	0.00180899
DPP6	NP_570629	8.15319e-05	0.000106719	2.51868e-05	0.00935792
DPP8	NP_569118	5.24995e-05	2.20636e-05	-3.04359e-05	0.0282765
DPP9	NP_631898	1.44325e-05	1.45429e-05	1.10353e-07	0.965259
DPPA3	NP_954980	5.67894e-05	4.65516e-05	-1.02379e-05	0.19924
DPRX	NP_001012746	7.80064e-06	6.54858e-06	-1.25206e-06	0.277284
DPY19L1	NP_056098	3.6331e-05	2.15981e-05	-1.47329e-05	0.0461657
DPYSL2	NP_001377	5.25743e-05	5.02213e-05	-2.35299e-06	0.42535
DPYSL3	NP_001378	4.91851e-05	4.25237e-05	-6.6614e-06	0.0203774
DPYSL4	NP_006417	8.02198e-05	4.95622e-05	-3.06576e-05	0.00324458
DRAP1	NP_006433	1.65812e-05	1.1725e-05	-4.8562e-06	0.204014
DRC1	NP_659475	0.000129894	7.5295e-05	-5.45991e-05	0.0177231
DRG2	NP_001379	0.000195546	0.000211412	1.58664e-05	0.379965
DROSHA	NP_001093882	0.000114598	0.00013727	2.2672e-05	0.44739
DRP2	NP_001930	2.32284e-05	1.20474e-05	-1.1181e-05	0.115426
DSC2	NP_077740	4.22225e-06	3.07722e-06	-1.14503e-06	0.310598
DSC3	NP_001932	1.00963e-05	3.39704e-06	-6.69925e-06	0.00011536
DSCAM	NP_001380	3.71228e-05	2.6656e-05	-1.04668e-05	0.276539
DSCAML1	NP_065744	1.44578e-05	1.1741e-05	-2.71679e-06	0.0484404
DSCC1	NP_076999	1.76994e-05	1.41415e-05	-3.55796e-06	0.0265146
DSG2	NP_001934	2.43588e-05	4.46727e-05	2.03139e-05	0.132838
DSN1	NP_001138788	9.21759e-06	6.85298e-06	-2.36462e-06	0.40759
DSP	NP_004406	0.00144642	0.00119535	-0.000251068	0.108992
DSPP	NP_055023	1.21885e-05	1.01448e-05	-2.04371e-06	0.126697
DST	NP_001714	0.000104901	0.000103789	-1.11222e-06	0.955725
DST	NP_056363	4.49121e-05	2.06278e-05	-2.42843e-05	0.00064031
DSTN	NP_006861	1.47057e-05	1.62188e-05	1.51304e-06	0.520245
DSTYK	NP_955749	0.000100392	4.8915e-05	-5.14773e-05	0.00328115
DTD2	NP_542395	1.87231e-05	3.3145e-05	1.44219e-05	0.0646303
DTL	NP_057532	1.37789e-05	2.26485e-05	8.86956e-06	0.127556
DTNB	NP_899204	2.5637e-05	1.9775e-05	-5.86204e-06	0.309303
DTX4	NP_055992	1.30154e-05	1.60054e-05	2.99001e-06	0.778246
DUOX1	NP_787954	3.92371e-05	4.46485e-05	5.41138e-06	0.120342
DUOXA1	NP_653166	6.18449e-05	5.9391e-05	-2.45389e-06	0.838022
DUS2	NP_060273	3.39335e-05	3.01763e-05	-3.75714e-06	0.0541668
DUSP13	NP_001007274	6.11733e-06	8.97181e-06	2.85448e-06	0.257561
DUSP15	NP_817130	1.15227e-05	1.86639e-05	7.14121e-06	0.074522
DUSP19	NP_543152	0.00130683	0.00161018	0.00030335	0.0209385
DVL2	NP_004413	1.13873e-05	1.48106e-05	3.42334e-06	0.162904
DYNC1H1	NP_001367	0.000369005	0.000674485	0.00030548	0.0386605
DYNC1LI1	NP_057225	1.52904e-05	1.50007e-05	-2.89707e-07	0.817917
DYNC1LI2	NP_006132	2.42255e-05	1.45883e-05	-9.63714e-06	0.00213905
DYNC2H1	NP_001368	0.000114797	0.000104003	-1.07932e-05	0.46621
DYSF	NP_001124448	2.31972e-05	6.21428e-05	3.89456e-05	0.104084
E2F2	NP_004082	1.26367e-05	5.6017e-06	-7.03498e-06	0.0479658
E2F7	NP_976328	1.93364e-05	6.29695e-06	-1.30394e-05	0.000919492
E2F8	NP_078956	1.06334e-05	1.81334e-05	7.49999e-06	0.00484215
EBF4	NP_001103984	5.94201e-06	1.16397e-05	5.69765e-06	0.0285328
EBPL	NP_115954	0.000171449	0.00011267	-5.8779e-05	0.0400383
ECH1	NP_001389	0.000106521	9.23863e-05	-1.41346e-05	0.114862
ECHS1	NP_004083	8.27946e-06	5.26244e-06	-3.01702e-06	0.172508
ECI1	NP_001171500	1.23271e-05	1.20342e-05	-2.92915e-07	0.775302
ECM2	NP_001384	6.33981e-06	7.65239e-06	1.31258e-06	0.224288
ECT2	NP_060568	2.72084e-05	2.795e-05	7.41594e-07	0.833156
EDAR	NP_071731	6.08529e-06	1.05262e-05	4.4409e-06	0.0899597
EDARADD	NP_665860	0.000322108	0.000349789	2.76819e-05	0.599561
EDC3	NP_079359	5.28154e-05	4.21035e-05	-1.07119e-05	0.24621
EDC4	NP_055144	4.87804e-05	3.59665e-05	-1.2814e-05	0.0147964
EDIL3	NP_005702	1.20112e-05	2.58481e-05	1.38369e-05	0.0104516
EDN3	NP_996916	2.68104e-05	5.13283e-05	2.45179e-05	0.0160871
EDRF1	NP_056423	1.3178e-05	9.41554e-06	-3.76245e-06	0.0376559
EEA1	NP_003557	2.39516e-05	2.43386e-05	3.86998e-07	0.945
EED	NP_694536	3.27589e-05	2.98039e-05	-2.95498e-06	0.167041
EEF1A1	NP_001393	0.00180786	0.00144363	-0.000364231	0.0220983
EEF1A2	NP_001949	0.00117433	0.000968044	-0.000206287	0.0499888
EEF1B2	NP_001950	0.000116456	9.19097e-05	-2.45459e-05	0.0331162
EEF1D	NP_115754	0.000124109	0.000107612	-1.64968e-05	0.000531211
EEF1G	NP_001395	0.000129567	9.26563e-05	-3.69107e-05	0.00412122
EEF2	NP_001952	0.000486077	0.000493952	7.8741e-06	0.978743
EEF2K	NP_037434	0.000165442	7.80972e-05	-8.73446e-05	0.0794773
EFCAB13	NP_689560	2.35655e-05	2.82756e-05	4.71009e-06	0.326364
EFCAB3	NP_001138405	2.94892e-05	4.17372e-05	1.2248e-05	0.00850392
EFCAB5	NP_940931	1.42438e-05	1.31225e-05	-1.12128e-06	0.69923
EFCAB6	NP_073622	1.36499e-05	5.85361e-06	-7.79624e-06	0.000891373
EFCC1	NP_079044	7.81116e-05	9.48598e-05	1.67482e-05	0.0137902
EFNB1	NP_004420	1.05917e-05	1.15274e-05	9.35632e-07	0.255353
EFNB3	NP_001397	4.8665e-05	6.19528e-05	1.32878e-05	0.201961
EFR3A	NP_055952	1.21129e-05	1.42152e-05	2.10231e-06	0.280674
EFS	NP_005855	4.55681e-05	1.85493e-05	-2.70187e-05	0.0106463
EFTUD1	NP_078856	0.00014809	6.55625e-05	-8.2527e-05	0.124126
EFTUD2	NP_004238	4.40288e-05	4.07046e-05	-3.32419e-06	0.453284
EGF	NP_001954	9.07984e-06	9.21438e-06	1.3454e-07	0.959113
EGFR	NP_005219	1.12793e-05	5.98277e-06	-5.29656e-06	0.152533
EHBP1	NP_001136087	2.80557e-05	2.92925e-05	1.23681e-06	0.82342
EHBP1L1	NP_001092879	2.04337e-05	1.64406e-05	-3.99315e-06	0.0451456
EHD2	NP_055416	8.34899e-05	7.75255e-05	-5.96432e-06	0.350837
EHD3	NP_055415	1.51612e-05	2.14933e-05	6.3321e-06	0.249865
EHHADH	NP_001957	1.83289e-05	1.19615e-05	-6.36746e-06	0.00439692
EHMT1	NP_079033	0.0024879	0.00248663	-1.27371e-06	0.995528
EHMT2	NP_006700	0.000989086	0.000850037	-0.000139049	0.150564
EI24	NP_004870	1.91454e-05	1.85699e-05	-5.75516e-07	0.956292
EID3	NP_001008395	3.07739e-05	3.54146e-05	4.64071e-06	0.683964
EIF2AK2	NP_002750	7.8004e-06	6.538e-06	-1.2624e-06	0.267477
EIF2AK3	NP_004827	1.65446e-05	1.67295e-05	1.84936e-07	0.946503
EIF2AK4	NP_001013725	9.10603e-05	9.21848e-05	1.12449e-06	0.911002
EIF2B5	NP_003898	1.22187e-05	1.34243e-05	1.20554e-06	0.42996
EIF2S1	NP_004085	7.53496e-05	7.91839e-05	3.83424e-06	0.40998
EIF2S2	NP_003899	3.86298e-05	3.81161e-05	-5.13741e-07	0.917163
EIF2S3	NP_001406	3.9764e-05	3.94234e-05	-3.40601e-07	0.973692
EIF3A	NP_003741	0.000298824	0.000231499	-6.7325e-05	0.0695817
EIF3B	NP_003742	3.9534e-05	3.53686e-05	-4.16545e-06	0.287226
EIF3F	NP_003745	1.56789e-05	1.3773e-05	-1.90596e-06	0.534609
EIF3G	NP_003746	0.000145453	0.000135521	-9.93177e-06	0.800047
EIF3H	NP_003747	5.14191e-05	3.5774e-05	-1.56451e-05	0.24079
EIF3K	NP_037366	6.89963e-06	6.1287e-06	-7.7093e-07	0.671501
EIF3M	NP_006351	6.14539e-06	4.61716e-06	-1.52822e-06	0.01227
EIF4A1	NP_001407	0.000339125	0.000322907	-1.62175e-05	0.362498
EIF4A3	NP_055555	3.81809e-05	4.04423e-05	2.26134e-06	0.355017
EIF4B	NP_001408	9.62194e-05	0.000127846	3.1627e-05	0.106975
EIF4E2	NP_004837	2.4735e-05	1.1503e-05	-1.3232e-05	0.124896
EIF4E3	NP_001128123	2.57886e-05	1.35348e-05	-1.22538e-05	0.0200583
EIF4ENIF1	NP_062817	7.03883e-05	4.88593e-05	-2.1529e-05	0.00710817
EIF4G1	NP_004944	1.12414e-05	4.5718e-06	-6.6696e-06	0.00118372
EIF4G3	NP_003751	1.53107e-05	1.31041e-05	-2.20662e-06	0.633248
EIF4H	NP_114381	6.67685e-06	5.65356e-06	-1.02328e-06	0.604597
EIF5AL1	NP_001093162	9.65861e-05	9.55102e-05	-1.07588e-06	0.92824
EIF6	NP_002203	9.51313e-06	1.75213e-05	8.00813e-06	0.147657
ELAC2	NP_776065	0.000327529	0.000408844	8.13156e-05	0.0163806
ELANE	NP_001963	4.25537e-06	5.70726e-06	1.4519e-06	0.266635
ELAVL1	NP_001410	1.13459e-05	6.96337e-06	-4.38257e-06	0.198729
ELF1	NP_001138825	5.77962e-05	1.46672e-05	-4.3129e-05	0.000124397
ELF3	NP_004424	0.000171047	0.000118459	-5.2588e-05	0.155555
ELK1	NP_005220	6.35169e-06	1.01282e-05	3.77653e-06	0.0117368
ELMO1	NP_055615	4.89734e-05	6.65286e-05	1.75552e-05	0.0195137
ELMOD1	NP_061182	4.99031e-05	6.53232e-05	1.54202e-05	0.481938
ELMOD2	NP_714913	1.87196e-05	1.58274e-05	-2.89213e-06	0.100936
ELMOD3	NP_001128493	1.79991e-05	1.82512e-05	2.52146e-07	0.952128
ELP4	NP_061913	4.41968e-05	4.72642e-05	3.06747e-06	0.578032
EMC2	NP_055488	4.98039e-06	6.66944e-06	1.68906e-06	0.154562
EMC8	NP_006058	0.000156749	3.65213e-05	-0.000120228	0.00124827
EMD	NP_000108	1.55546e-05	1.34804e-05	-2.07417e-06	0.52792
EME1	NP_001159603	0.00079834	0.000808561	1.0221e-05	0.93633
EMILIN2	NP_114437	1.21827e-05	8.52432e-06	-3.65835e-06	0.0115656
EML2	NP_001180197	7.54911e-05	6.40008e-05	-1.14903e-05	0.358988
EML3	NP_694997	1.7418e-05	9.25318e-06	-8.16484e-06	0.0465567
EML6	NP_001034842	3.57073e-05	2.41143e-05	-1.1593e-05	0.0101182
EMR1	NP_001965	2.26695e-05	1.69323e-05	-5.73713e-06	0.00799512
EMR3	NP_115960	7.36809e-06	3.98998e-06	-3.37811e-06	0.44017
EMX1	NP_004088	2.10205e-05	7.8799e-06	-1.31406e-05	0.0872503
EMX2	NP_001159396	8.45548e-05	7.42222e-05	-1.03326e-05	0.457942
ENG	NP_000109	2.08936e-05	1.21137e-05	-8.77996e-06	0.0223839
ENKD1	NP_115516	8.74651e-06	8.37308e-06	-3.73434e-07	0.889828
ENKUR	NP_659447	0.000569598	0.00045719	-0.000112408	0.254346
ENO1	NP_001419	0.00155506	0.00179531	0.000240242	0.0337992
ENO2	NP_001966	6.06339e-06	6.6044e-06	5.41003e-07	0.722296
ENO3	NP_001967	0.000299195	0.000289187	-1.0008e-05	0.677588
ENOPH1	NP_067027	3.32948e-05	3.16005e-05	-1.69432e-06	0.693806
ENOX1	NP_060463	7.24358e-05	0.000101043	2.86076e-05	0.00128371
ENPP1	NP_006199	7.97288e-06	6.0598e-06	-1.91308e-06	0.0121764
ENPP2	NP_001035181	6.0296e-05	5.11612e-05	-9.13488e-06	0.355471
ENTPD1	NP_001767	3.1549e-05	2.39398e-05	-7.60919e-06	0.0301457
EP300	NP_001420	0.00110401	0.00102063	-8.33826e-05	0.0612041
EP400	NP_056224	4.73136e-05	4.94615e-05	2.14789e-06	0.452345
EPB41	NP_001159477	7.55309e-06	7.98733e-06	4.34238e-07	0.843868
EPB41L1	NP_036288	1.84687e-05	2.88922e-05	1.04235e-05	0.176576
EPB41L2	NP_001129027	6.41936e-06	8.90498e-06	2.48563e-06	0.118203
EPB41L4B	NP_060894	2.20261e-05	1.54462e-05	-6.57993e-06	0.019415
EPB41L4B	NP_061987	1.94949e-05	1.36583e-05	-5.83653e-06	0.00186609
EPC1	NP_079485	1.75193e-05	9.91652e-06	-7.60281e-06	0.0121776
EPCAM	NP_002345	8.6008e-05	8.57793e-05	-2.28682e-07	0.98145
EPDR1	NP_060019	2.78262e-05	1.42934e-05	-1.35328e-05	9.82774e-05
EPHA1	NP_005223	5.3693e-05	3.69126e-05	-1.67804e-05	0.0540451
EPHA2	NP_004422	1.84094e-05	2.30492e-05	4.63982e-06	0.0216503
EPHA7	NP_004431	4.1083e-05	3.65368e-05	-4.54616e-06	0.277461
EPHB1	NP_004432	5.29971e-05	4.23259e-05	-1.06712e-05	0.251809
EPHX1	NP_001129490	4.62338e-06	7.5463e-06	2.92291e-06	0.0120547
EPHX2	NP_001970	3.43865e-05	6.89875e-05	3.4601e-05	0.0588992
EPOR	NP_000112	8.19215e-06	5.64708e-06	-2.54507e-06	0.215257
EPPK1	NP_112598	2.19023e-05	1.0812e-05	-1.10902e-05	0.167292
EPRS	NP_004437	8.98022e-05	6.36917e-05	-2.61106e-05	0.00651758
EPS15	NP_001972	5.23318e-05	4.329e-05	-9.04185e-06	0.185254
EPS15L1	NP_067058	9.65175e-06	8.90544e-06	-7.46303e-07	0.533383
EPS8	NP_004438	1.43959e-05	9.4497e-06	-4.94623e-06	0.187725
EQTN	NP_065692	3.20603e-05	3.00945e-05	-1.96579e-06	0.819982
ERAL1	NP_005693	2.24107e-05	1.63739e-05	-6.0368e-06	0.22658
ERBB2IP	NP_001006600	8.48878e-06	9.20167e-06	7.12885e-07	0.60046
ERC2	NP_056391	5.26985e-05	1.37977e-05	-3.89007e-05	0.00415033
ERCC2	NP_000391	1.66429e-05	1.3855e-05	-2.78785e-06	0.0581803
ERCC5	NP_000114	7.59188e-05	4.60713e-05	-2.98475e-05	0.00711073
ERCC6	NP_000115	0.000101115	0.000157171	5.60567e-05	0.267461
ERG	NP_001129626	2.56999e-05	1.32837e-05	-1.24162e-05	0.0192185
ERGIC1	NP_001026881	4.78708e-05	5.89083e-05	1.10374e-05	0.074731
ERI2	NP_542394	1.69429e-05	1.61917e-05	-7.51183e-07	0.853967
ERICH1	NP_997215	0.000127624	5.59874e-05	-7.1637e-05	0.0529493
ERICH3	NP_001002912	0.000144923	0.000142234	-2.68845e-06	0.855599
ERICH5	NP_775820	3.26758e-06	6.07503e-06	2.80745e-06	0.00924708
ERICH6	NP_689607	4.04828e-05	2.05229e-05	-1.99599e-05	0.000838715
ERLIN1	NP_001094096	4.10957e-05	4.10605e-05	-3.51856e-08	0.987637
ERLIN2	NP_009106	2.33523e-05	2.19138e-05	-1.43851e-06	0.169735
ERMN	NP_065762	1.59709e-05	2.19539e-05	5.98301e-06	0.358041
ERMP1	NP_079172	3.08577e-05	3.70004e-05	6.14274e-06	0.31728
ERN1	NP_001424	8.0735e-05	5.50854e-05	-2.56496e-05	0.0161765
ERO1L	NP_055399	9.79751e-06	1.66775e-05	6.87995e-06	0.0239514
ERO1LB	NP_063944	9.97895e-06	5.81779e-06	-4.16116e-06	0.221704
ERP29	NP_006808	0.00016348	0.000150634	-1.28462e-05	0.27968
ERP44	NP_055866	7.78889e-05	7.03686e-05	-7.52028e-06	0.362902
ERV3-1	NP_001007254	1.66311e-05	2.59749e-05	9.34386e-06	0.210297
ESCO1	NP_443143	8.57098e-06	1.75329e-05	8.96189e-06	0.0016973
ESD	NP_001975	1.12981e-05	1.39998e-05	2.70173e-06	0.0822156
ESF1	NP_057733	1.58647e-05	1.57607e-05	-1.04052e-07	0.972728
ESPL1	NP_036423	2.37209e-05	3.26151e-05	8.8942e-06	0.408001
ESPN	NP_113663	5.91528e-05	3.74415e-05	-2.17113e-05	0.024456
ESR1	NP_000116	3.8646e-05	1.47259e-05	-2.39201e-05	0.00111178
ESYT1	NP_056107	7.81943e-05	7.26661e-05	-5.52828e-06	0.101161
ESYT2	NP_065779	1.027e-05	8.65706e-06	-1.61299e-06	0.566072
ESYT3	NP_114119	0.000213275	0.00026045	4.71744e-05	0.327849
ETF1	NP_004721	3.5157e-05	2.29865e-05	-1.21705e-05	0.00246669
ETFA	NP_000117	0.000224014	0.000222311	-1.70282e-06	0.861045
ETFB	NP_001014763	4.00394e-05	5.26626e-05	1.26232e-05	0.00924255
ETV2	NP_055024	9.54644e-06	1.33652e-05	3.8188e-06	0.0676982
EVA1A	NP_001128504	2.86762e-05	2.73434e-05	-1.33285e-06	0.641251
EVA1C	NP_478067	0.000105087	5.47141e-05	-5.0373e-05	0.103957
EVC2	NP_667338	4.77684e-05	5.0449e-05	2.68064e-06	0.615272
EVI5L	NP_660288	6.44432e-05	8.39691e-05	1.95259e-05	0.137073
EVPL	NP_001979	7.16217e-06	7.30972e-06	1.47542e-07	0.715967
EVPLL	NP_001138599	1.04668e-05	8.76156e-06	-1.7052e-06	0.364619
EVX1	NP_001980	8.2853e-06	9.28146e-06	9.96161e-07	0.848726
EWSR1	NP_005234	3.2898e-05	2.92114e-05	-3.68663e-06	0.0736792
EXD2	NP_060669	7.98265e-06	8.08017e-06	9.75224e-08	0.853065
EXD3	NP_060290	5.65975e-05	4.46707e-05	-1.19268e-05	0.206107
EXOC2	NP_060773	2.65529e-05	1.38132e-05	-1.27396e-05	0.132222
EXOC3	NP_009208	1.61023e-05	1.10524e-05	-5.04992e-06	0.394529
EXOC8	NP_787072	2.85106e-05	3.43873e-05	5.87664e-06	0.572856
EXOSC10	NP_001001998	5.72185e-05	4.32061e-05	-1.40123e-05	0.00142283
EXOSC3	NP_057126	3.51509e-05	2.12412e-05	-1.39096e-05	0.0422613
EXOSC7	NP_055819	2.69662e-05	2.00299e-05	-6.93627e-06	0.180764
EXTL3	NP_001431	1.9687e-05	1.67251e-05	-2.96192e-06	0.26934
EZH1	NP_001982	0.000148234	0.000157102	8.86805e-06	0.596878
EZH2	NP_004447	0.000670747	0.000472163	-0.000198584	0.131613
EZR	NP_003370	4.16536e-05	3.24594e-05	-9.19413e-06	0.095572
F11R	NP_058642	0.000121107	0.000110447	-1.06601e-05	0.389206
F2	NP_000497	6.61492e-06	9.48298e-06	2.86807e-06	0.102969
F8	NP_000123	0.000112027	0.000205443	9.3416e-05	0.0023941
FA2H	NP_077282	0.000166619	8.12701e-05	-8.53484e-05	0.00309426
FAF1	NP_008982	2.79765e-05	2.14168e-05	-6.55967e-06	0.124901
FAF2	NP_055428	9.6214e-06	8.20207e-06	-1.41933e-06	0.0490028
FAIM	NP_001028204	1.8991e-05	2.76094e-05	8.61838e-06	0.198589
FAM102A	NP_001030331	1.11148e-05	1.16417e-05	5.26861e-07	0.837734
FAM110B	NP_671722	5.52537e-06	5.30292e-06	-2.22444e-07	0.838267
FAM114A1	NP_612398	6.03304e-06	7.08224e-06	1.0492e-06	0.499624
FAM120A	NP_055427	2.59733e-05	1.63359e-05	-9.63744e-06	0.0639148
FAM120B	NP_115824	2.32676e-05	1.09437e-05	-1.23239e-05	0.0251707
FAM129B	NP_001030611	1.08196e-05	1.14159e-05	5.96356e-07	0.403843
FAM135A	NP_001099001	6.39082e-05	5.43141e-05	-9.59415e-06	0.168604
FAM13B	NP_057687	2.8672e-05	3.0139e-05	1.46699e-06	0.476711
FAM13C	NP_001001971	5.84226e-05	4.94856e-05	-8.93694e-06	0.20068
FAM149A	NP_056213	1.06896e-05	9.06586e-06	-1.6237e-06	0.705358
FAM160B1	NP_065991	2.65723e-05	1.70692e-05	-9.50309e-06	0.0914107
FAM160B2	NP_073586	4.65793e-05	5.57557e-05	9.17636e-06	0.715368
FAM161A	NP_115556	1.48826e-05	1.75894e-05	2.70682e-06	0.583169
FAM162B	NP_001078949	2.42966e-05	1.67042e-05	-7.59243e-06	0.0738951
FAM171B	NP_803237	4.00531e-05	2.13974e-05	-1.86557e-05	0.00302754
FAM173B	NP_954584	5.07739e-05	5.24107e-05	1.63678e-06	0.842271
FAM174B	NP_997329	1.55196e-05	2.21651e-05	6.64552e-06	0.0090039
FAM178A	NP_001129595	3.29704e-05	2.14776e-05	-1.14928e-05	0.0029165
FAM179A	NP_954974	7.54522e-05	8.34683e-05	8.01602e-06	0.671521
FAM181B	NP_787081	9.77834e-05	5.85946e-05	-3.91888e-05	0.0343721
FAM184A	NP_078857	5.90828e-06	1.06459e-06	-4.84369e-06	0.0087561
FAM184B	NP_056503	0.000172365	0.00021253	4.01642e-05	0.00682157
FAM186A	NP_001138947	2.58751e-05	2.43219e-05	-1.55311e-06	0.60805
FAM193A	NP_003695	9.00698e-05	5.01493e-05	-3.99206e-05	0.0469715
FAM193B	NP_001177875	0.000454549	0.000373621	-8.09276e-05	0.140787
FAM198A	NP_001123380	4.04032e-06	6.01192e-06	1.9716e-06	0.0603858
FAM200A	NP_659802	0.000103527	7.83175e-05	-2.52098e-05	0.000540099
FAM205A	NP_001135389	2.56437e-05	2.46194e-05	-1.0243e-06	0.754818
FAM207A	NP_478070	1.90929e-05	1.62396e-05	-2.85328e-06	0.571016
FAM214A	NP_062546	0.000324517	0.000286545	-3.79713e-05	0.274369
FAM217A	NP_775834	2.48794e-05	2.55851e-05	7.05692e-07	0.800778
FAM21A	NP_001005751	9.39426e-05	7.88849e-05	-1.50577e-05	0.000548033
FAM220A	NP_001032240	1.66189e-05	1.0011e-05	-6.60783e-06	0.0573757
FAM221A	NP_954587	1.20509e-05	1.2582e-05	5.31136e-07	0.931773
FAM222A	NP_116218	1.42559e-05	1.36855e-05	-5.70372e-07	0.837615
FAM222B	NP_001070966	6.0734e-06	6.02039e-06	-5.30132e-08	0.950394
FAM26E	NP_714922	1.84638e-05	1.91553e-05	6.91554e-07	0.815924
FAM32A	NP_054796	0.000982776	0.000814087	-0.000168689	0.0451611
FAM3A	NP_068578	3.462e-06	5.57955e-06	2.11755e-06	0.148902
FAM46B	NP_443175	4.05704e-05	1.82649e-05	-2.23055e-05	0.0169013
FAM46D	NP_001164045	4.51693e-06	6.16365e-06	1.64672e-06	0.323646
FAM53C	NP_057689	6.48631e-05	4.79276e-05	-1.69355e-05	0.0534218
FAM65A	NP_001180451	3.35869e-05	2.66021e-05	-6.98477e-06	0.0174051
FAM65B	NP_055537	1.6834e-05	1.27508e-05	-4.08312e-06	0.266506
FAM65C	NP_543019	2.38972e-05	2.08826e-05	-3.01458e-06	0.381386
FAM71A	NP_705834	7.40247e-06	1.55739e-05	8.17146e-06	0.10517
FAM73B	NP_116198	1.93344e-05	2.83551e-05	9.02071e-06	0.0504484
FAM81B	NP_689761	8.83428e-06	3.84789e-06	-4.98638e-06	0.0033996
FAM83G	NP_001035088	4.84299e-06	4.01292e-06	-8.3007e-07	0.22716
FAM84B	NP_777571	5.26249e-05	2.78174e-05	-2.48075e-05	0.00376564
FAM89A	NP_940954	8.29367e-06	1.65969e-05	8.3032e-06	0.298724
FAM92B	NP_940893	3.6674e-05	3.15172e-05	-5.15679e-06	0.083797
FAM98A	NP_056290	6.17604e-05	7.19433e-05	1.0183e-05	0.0615184
FAM98B	NP_775882	9.82951e-06	1.13004e-05	1.47093e-06	0.489795
FAM98C	NP_777565	1.55587e-05	1.47557e-05	-8.03036e-07	0.481289
FAM9A	NP_001164657	2.29103e-05	8.45612e-06	-1.44542e-05	0.00156078
FANCE	NP_068741	1.11577e-05	9.83304e-06	-1.32471e-06	0.432764
FANCF	NP_073562	6.17903e-06	8.19556e-06	2.01653e-06	0.138651
FANCL	NP_060532	2.0945e-05	1.56988e-05	-5.24618e-06	0.15271
FAP	NP_004451	0.00068035	0.000688266	7.91605e-06	0.891642
FAR1	NP_115604	8.20783e-06	8.40353e-06	1.95702e-07	0.807267
FARSB	NP_005678	1.44607e-05	1.53069e-05	8.46182e-07	0.373707
FASN	NP_004095	0.000982776	0.000814087	-0.000168689	0.0451611
FASTKD5	NP_068598	2.27189e-05	2.1997e-05	-7.21915e-07	0.816969
FAT1	NP_005236	1.89834e-05	2.60104e-05	7.02696e-06	0.655146
FAT2	NP_001438	2.10358e-05	3.34336e-05	1.23978e-05	0.074323
FAT3	NP_001008781	1.21542e-05	8.03951e-06	-4.11466e-06	0.303372
FAT4	NP_078858	3.28082e-05	2.87508e-05	-4.05741e-06	0.104897
FAU	NP_001988	3.37233e-05	3.50981e-05	1.37479e-06	0.878178
FBF1	NP_001074011	3.88141e-05	6.65202e-05	2.77061e-05	0.0317215
FBL	NP_001427	5.70093e-06	7.36486e-06	1.66393e-06	0.135511
FBLIM1	NP_001019387	3.76982e-05	3.60865e-05	-1.61169e-06	0.882824
FBN2	NP_001990	2.94368e-05	2.66971e-05	-2.73968e-06	0.674394
FBN3	NP_115823	1.33527e-05	1.08111e-05	-2.54161e-06	0.305323
FBP1	NP_001121100	0.000132732	0.000190355	5.7623e-05	0.00615688
FBXL19	NP_001093254	9.9254e-06	1.30033e-05	3.07795e-06	0.0295698
FBXL7	NP_036436	4.51005e-05	3.96704e-05	-5.43003e-06	0.283458
FBXO2	NP_036300	1.7842e-05	1.65365e-05	-1.30547e-06	0.625179
FBXO24	NP_036304	1.53402e-05	1.57222e-05	3.82039e-07	0.88553
FBXO25	NP_036305	7.09064e-05	5.34144e-05	-1.7492e-05	0.0421903
FBXO3	NP_208385	5.84775e-05	5.46359e-05	-3.84159e-06	0.536686
FBXO30	NP_115521	1.4389e-05	6.48673e-06	-7.90226e-06	0.00970171
FBXO31	NP_079011	1.8548e-05	2.01611e-05	1.61315e-06	0.806844
FBXO38	NP_110420	4.94692e-05	3.38327e-05	-1.56364e-05	0.039103
FBXO40	NP_057382	0.000110822	6.8773e-05	-4.20488e-05	0.084374
FBXO41	NP_001073879	1.21353e-05	1.32083e-05	1.07297e-06	0.480653
FBXW11	NP_387448	3.00742e-05	2.57494e-05	-4.32479e-06	0.332843
FBXW12	NP_996985	2.34957e-05	2.84001e-05	4.9044e-06	0.309928
FBXW7	NP_060785	4.14997e-05	5.58613e-05	1.43615e-05	0.311014
FCAMR	NP_001164102	1.66382e-05	2.56436e-05	9.00539e-06	0.138559
FCER1A	NP_001992	4.30408e-05	4.58501e-05	2.80933e-06	0.866129
FCHSD1	NP_258260	1.78592e-05	2.56718e-05	7.81261e-06	0.0245422
FCRL3	NP_443171	6.6515e-05	5.92231e-05	-7.29187e-06	0.263726
FCRL4	NP_112572	0.000124443	9.315e-05	-3.12927e-05	0.0671339
FECH	NP_000131	3.30711e-05	1.0189e-05	-2.28821e-05	0.00907136
FEM1A	NP_061178	0.000642324	0.00054667	-9.56539e-05	0.141767
FER1L5	NP_001106853	3.77467e-05	2.94113e-05	-8.33543e-06	0.110654
FER1L6	NP_001034201	8.33649e-06	6.3884e-06	-1.94809e-06	0.368042
FERMT2	NP_006823	1.40399e-05	1.80711e-05	4.03128e-06	0.345586
FERMT3	NP_848537	0.00178257	0.00259848	0.000815908	0.00066001
FEZ1	NP_005094	1.92201e-05	1.42633e-05	-4.95686e-06	0.0439749
FFAR1	NP_005294	7.81683e-05	0.000130219	5.20503e-05	0.0627353
FGD5	NP_689749	1.51726e-05	9.76798e-06	-5.40467e-06	0.000625834
FGD6	NP_060821	0.000234391	0.000185417	-4.89738e-05	0.0286149
FGF10	NP_004456	0.000103523	5.41625e-05	-4.93609e-05	0.10621
FGF11	NP_004103	8.49363e-05	0.000126407	4.1471e-05	0.000134672
FGF17	NP_003858	5.0648e-05	5.98503e-05	9.20226e-06	0.0624666
FGF2	NP_001997	6.66742e-06	4.01537e-06	-2.65205e-06	0.00225795
FGFR1OP	NP_008976	2.48379e-05	2.69374e-05	2.09954e-06	0.460105
FGFR4	NP_002002	3.23159e-05	3.75894e-05	5.27347e-06	0.0519578
FGG	NP_000500	5.19782e-05	4.47373e-05	-7.24097e-06	0.0943516
FGR	NP_001036194	9.72565e-05	9.89367e-05	1.68012e-06	0.933946
FH	NP_000134	1.07005e-05	3.62716e-05	2.55711e-05	0.100995
FHL1	NP_001440	1.08461e-05	1.9845e-05	8.99889e-06	0.00863699
FHL2	NP_001441	0.000146187	0.000208493	6.23062e-05	0.00812042
FHOD1	NP_037373	4.44231e-05	4.16634e-05	-2.75965e-06	0.488605
FIGF	NP_004460	5.67441e-06	8.24217e-06	2.56776e-06	0.155219
FIGNL1	NP_001036227	1.49017e-05	6.96178e-06	-7.93993e-06	0.0656368
FILIP1	NP_056502	1.52133e-05	2.27747e-05	7.56136e-06	0.140435
FILIP1L	NP_001035924	4.05956e-06	4.2621e-06	2.0254e-07	0.896326
FKBP10	NP_068758	0.00134822	0.000868567	-0.000479657	0.000741744
FKBP11	NP_001137254	3.21501e-05	2.04242e-05	-1.17259e-05	0.038509
FKBP15	NP_056073	3.13149e-05	2.48239e-05	-6.49099e-06	0.0764049
FKBP1A	NP_463460	1.96685e-05	1.93432e-05	-3.25257e-07	0.904493
FKBP5	NP_001139247	3.53028e-05	3.28265e-05	-2.47625e-06	0.261945
FKBP9	NP_009201	0.000270501	0.000285452	1.49509e-05	0.738638
FLG	NP_002007	5.01285e-05	4.02619e-05	-9.86658e-06	0.325714
FLG2	NP_001014364	1.97553e-05	1.41747e-05	-5.58061e-06	0.00783072
FLII	NP_002009	3.47135e-05	2.9856e-05	-4.85747e-06	0.208546
FLNA	NP_001447	0.0114552	0.0133852	0.00193001	0.0157828
FLNB	NP_001157789	0.00114017	0.00162489	0.000484715	0.0365112
FLNC	NP_001449	0.00379622	0.0040366	0.000240378	0.0222257
FLOT1	NP_005794	0.00168491	0.00167646	-8.4582e-06	0.971064
FLT1	NP_001153392	3.77768e-05	3.77708e-05	-6.00147e-09	0.995122
FLT1	NP_002010	1.72252e-05	8.36549e-06	-8.85967e-06	0.212504
FLT3	NP_004110	7.85447e-06	6.55178e-06	-1.30269e-06	0.207932
FLT4	NP_002011	4.94704e-06	4.01811e-06	-9.28928e-07	0.6497
FMN2	NP_064450	9.00703e-05	5.45022e-05	-3.55681e-05	0.00250689
FMO2	NP_001451	0.00869661	0.0110121	0.00231545	0.0784579
FMO5	NP_001452	5.6069e-06	7.8578e-06	2.25091e-06	0.0573519
FN1	NP_473375	0.000324175	0.000206212	-0.000117963	0.000175952
FN1	NP_997639	0.000980584	0.000657678	-0.000322907	0.000112495
FN1	NP_997647	6.41072e-05	3.8575e-05	-2.55322e-05	0.109552
FNBP1	NP_055848	8.60242e-06	6.74752e-06	-1.8549e-06	0.341425
FNDC1	NP_115921	0.00192719	0.00162237	-0.000304826	0.108598
FNDC3A	NP_001073141	5.11575e-05	3.54647e-05	-1.56928e-05	0.234716
FNIP1	NP_001008738	0.00274911	0.00256518	-0.00018393	0.524946
FOS	NP_005243	0.00182041	0.000942589	-0.000877822	0.0311393
FOXA1	NP_004487	1.52997e-05	2.02653e-05	4.96558e-06	0.122182
FOXG1	NP_005240	1.16954e-05	1.04744e-05	-1.22099e-06	0.725614
FOXJ3	NP_055762	1.31345e-05	1.4957e-05	1.82246e-06	0.0187646
FOXN4	NP_998761	1.82357e-05	8.66908e-06	-9.56661e-06	0.00189669
FOXP3	NP_054728	9.42075e-06	6.72877e-06	-2.69199e-06	0.0257198
FOXRED1	NP_060017	1.25696e-05	2.27044e-05	1.01348e-05	0.0311177
FPGT	NP_003829	0.00023744	0.00028956	5.21199e-05	0.341338
FPGT-TNNI3K	NP_001106279	3.00226e-06	8.33111e-06	5.32885e-06	0.0242871
FPR1	NP_002020	9.2621e-06	2.59185e-06	-6.67026e-06	7.92981e-05
FREM1	NP_659403	3.23376e-05	4.60482e-05	1.37106e-05	0.0029146
FREM3	NP_001161707	1.25191e-05	9.75296e-06	-2.76613e-06	0.188085
FRMD1	NP_079195	6.2402e-05	7.92744e-05	1.68724e-05	0.00130353
FRMD6	NP_689543	1.4409e-05	1.53588e-05	9.49719e-07	0.475903
FRMPD4	NP_055543	8.89129e-06	6.85016e-06	-2.04113e-06	0.447256
FRRS1L	NP_055149	1.03636e-05	8.93581e-06	-1.42782e-06	0.423193
FRY	NP_075463	0.000304314	0.000357727	5.34132e-05	0.25888
FRYL	NP_055845	7.43546e-06	7.10096e-06	-3.34501e-07	0.38104
FSCN1	NP_003079	3.76667e-05	5.8792e-05	2.11253e-05	0.148686
FSD1	NP_077309	7.23367e-05	3.55965e-05	-3.67401e-05	0.0279524
FSD2	NP_001007123	1.88675e-05	1.80343e-05	-8.33261e-07	0.910847
FSIP1	NP_689810	1.50325e-05	1.2752e-05	-2.28053e-06	0.173819
FSIP2	NP_775922	0.000650847	0.000556664	-9.4183e-05	0.155071
FST	NP_037541	1.41298e-05	9.25533e-06	-4.87445e-06	0.158594
FSTL1	NP_009016	1.85995e-05	2.22172e-05	3.61768e-06	0.165478
FSTL5	NP_001121900	3.21901e-05	4.01576e-05	7.96754e-06	0.0578195
FTH1	NP_002023	1.78377e-05	2.07599e-05	2.92214e-06	0.29997
FTL	NP_000137	8.54412e-06	3.95303e-06	-4.59108e-06	0.00224489
FTO	NP_001073901	7.22178e-06	2.43981e-05	1.71763e-05	0.434613
FXR1	NP_005078	8.02116e-06	9.3733e-06	1.35214e-06	0.0680406
FZD2	NP_001457	2.68965e-05	1.95108e-05	-7.3857e-06	0.0489476
FZD7	NP_003498	7.33648e-06	4.20015e-05	3.4665e-05	0.116603
G6PD	NP_001035810	1.4104e-05	1.06995e-05	-3.40451e-06	0.100616
GAA	NP_000143	8.70616e-06	3.37885e-06	-5.32731e-06	0.255157
GAB2	NP_536739	0.000110133	8.60818e-05	-2.40511e-05	0.228753
GABBR1	NP_001461	9.85799e-05	5.79901e-05	-4.05898e-05	0.117936
GABPB1	NP_057738	3.09769e-06	2.88735e-06	-2.10336e-07	0.582081
GABRA2	NP_001107647	3.4407e-06	1.20787e-05	8.63796e-06	0.00258084
GABRA4	NP_000800	0.000174235	0.000162313	-1.19221e-05	0.2597
GABRB2	NP_000804	7.72669e-07	1.00413e-06	2.31464e-07	0.344148
GABRD	NP_000806	1.94018e-05	2.79305e-05	8.5287e-06	0.00795652
GABRR3	NP_001099050	1.50977e-05	1.78355e-05	2.73781e-06	0.0767906
GAD1	NP_000808	1.90649e-05	2.81782e-05	9.11329e-06	0.0725888
GAK	NP_005246	6.44917e-05	2.77847e-05	-3.6707e-05	0.0262691
GAL3ST2	NP_071417	8.94542e-06	7.38664e-06	-1.55878e-06	0.546691
GALC	NP_000144	1.24927e-05	1.68553e-05	4.36256e-06	0.137797
GALM	NP_620156	4.3588e-05	2.69264e-05	-1.66616e-05	0.0294832
GALNT1	NP_065207	9.32891e-06	1.02522e-05	9.23303e-07	0.185986
GALNT15	NP_473451	3.30974e-05	2.84038e-05	-4.69362e-06	0.546267
GALNT9	NP_068580	2.5799e-05	1.37481e-05	-1.20509e-05	0.0150228
GALNTL6	NP_001030017	5.24062e-05	5.23885e-05	-1.77391e-08	0.998895
GALR2	NP_003848	3.22451e-06	4.4937e-06	1.26918e-06	0.0973526
GANAB	NP_938148	0.000270879	0.000238373	-3.25064e-05	0.14024
GAPDH	NP_002037	0.00538788	0.00316783	-0.00222005	0.0128727
GARNL3	NP_115669	9.44525e-05	5.24901e-05	-4.19624e-05	4.85465e-05
GARS	NP_002038	0.000301354	0.000304903	3.54963e-06	0.848934
GAS2	NP_005247	3.86562e-05	5.33393e-05	1.46831e-05	0.079277
GAS2L3	NP_777602	3.78575e-05	4.82391e-05	1.03816e-05	0.655719
GATA1	NP_002040	0.00443077	0.0057609	0.00133013	0.0384054
GATM	NP_001473	1.20729e-05	1.94354e-05	7.36252e-06	0.0108405
GBA	NP_000148	9.67495e-05	9.5452e-05	-1.29742e-06	0.979798
GBA2	NP_065995	7.84145e-06	3.9848e-06	-3.85664e-06	0.0364913
GBAS	NP_001474	3.28048e-06	1.91074e-05	1.58269e-05	0.0383574
GBF1	NP_004184	5.17523e-05	4.78438e-05	-3.90849e-06	0.191947
GBP2	NP_004111	0.000141036	6.22935e-05	-7.87429e-05	0.123245
GBP5	NP_443174	3.02898e-05	2.42511e-05	-6.03871e-06	0.122176
GBX2	NP_001476	5.08398e-05	3.90892e-05	-1.17507e-05	0.014673
GCC2	NP_852118	9.20352e-06	7.27606e-06	-1.92747e-06	0.373215
GCKR	NP_001477	1.6779e-05	1.65163e-05	-2.62741e-07	0.976099
GCM2	NP_004743	6.37543e-05	7.04285e-05	6.67416e-06	0.588764
GCN1L1	NP_006827	6.62685e-05	4.3449e-05	-2.28196e-05	0.000483603
GCNT1	NP_001481	0.000137085	0.000213335	7.62498e-05	0.0745542
GCOM1	NP_001018100	1.31593e-05	1.76989e-05	4.53961e-06	0.00385295
GDF9	NP_005251	1.31997e-05	8.77522e-06	-4.42444e-06	0.265605
GDI2	NP_001108628	9.31971e-05	7.58265e-05	-1.73706e-05	0.121131
GDPD4	NP_878253	0.000454056	0.000605677	0.00015162	0.00952833
GEMIN5	NP_056280	1.26321e-05	1.71805e-05	4.5484e-06	0.746668
GFM1	NP_079272	4.67163e-05	8.98715e-05	4.31552e-05	6.22241e-05
GFOD1	NP_061861	4.18736e-05	2.75635e-05	-1.43101e-05	0.113886
GFPT1	NP_002047	3.532e-05	2.58037e-05	-9.51638e-06	0.103926
GFRA2	NP_001158510	3.77167e-05	7.322e-05	3.55033e-05	0.00456594
GGH	NP_003869	0.000296294	0.000173203	-0.000123091	0.000591055
GHRH	NP_066567	1.33443e-05	1.24391e-05	-9.05239e-07	0.865286
GIGYF1	NP_072096	6.8265e-05	0.000107464	3.91991e-05	0.0290358
GIGYF2	NP_056390	2.26985e-05	2.87231e-05	6.02464e-06	0.58529
GIMAP1	NP_570115	4.13121e-05	4.17799e-05	4.67843e-07	0.947836
GIMAP4	NP_060796	5.57221e-06	8.77181e-05	8.21459e-05	0.116589
GIMAP8	NP_783161	1.98515e-05	2.75171e-05	7.66568e-06	0.0211227
GINS2	NP_057179	5.82821e-06	7.74286e-06	1.91465e-06	0.203533
GIPC3	NP_573568	1.04637e-05	7.13013e-06	-3.33361e-06	0.143405
GJA3	NP_068773	0.000157238	8.41124e-05	-7.31253e-05	0.353828
GJB1	NP_001091111	7.9845e-05	0.000122977	4.31322e-05	5.9724e-05
GJB4	NP_694944	1.56095e-05	1.28043e-05	-2.80515e-06	0.123565
GK2	NP_149991	0.000240537	0.000308973	6.84355e-05	0.28927
GK5	NP_001034636	9.02159e-06	4.66819e-06	-4.35341e-06	0.0646649
GKAP1	NP_001129425	2.57588e-05	1.20073e-05	-1.37515e-05	0.00993183
GLB1	NP_001129074	9.35425e-05	8.77524e-05	-5.79004e-06	0.238996
GLDC	NP_000161	0.000507665	0.0006367	0.000129035	0.046956
GLE1	NP_001490	2.53263e-05	1.8015e-05	-7.31134e-06	0.0371945
GLG1	NP_036333	0.000225825	0.000197607	-2.8218e-05	0.200187
GLI1	NP_005260	7.60753e-06	1.03173e-05	2.70982e-06	0.142165
GLI3	NP_000159	2.8834e-05	3.41695e-05	5.3355e-06	0.15591
GLIPR2	NP_071738	2.4881e-05	2.3848e-05	-1.03305e-06	0.873077
GLO1	NP_006699	4.61803e-05	5.50433e-05	8.86305e-06	0.471535
GLRA1	NP_000162	2.4691e-05	1.93072e-05	-5.38375e-06	0.0032431
GLS	NP_055720	0.000106455	0.000127475	2.10195e-05	0.00685522
GLTSCR1L	NP_056164	5.65606e-05	5.73033e-05	7.42691e-07	0.908571
GLTSCR2	NP_056525	9.75267e-06	5.05186e-06	-4.70082e-06	0.165494
GLUD1	NP_005262	0.000251804	0.000224566	-2.72377e-05	0.660939
GLUD2	NP_036216	4.99573e-05	3.82273e-05	-1.173e-05	0.29324
GMIP	NP_057657	2.21317e-05	1.71386e-05	-4.99312e-06	0.0346962
GMNN	NP_056979	0.000235088	0.000176966	-5.81222e-05	0.0580671
GMPPA	NP_995319	1.07698e-05	5.63052e-06	-5.13932e-06	0.0475661
GNAI2	NP_002061	4.55813e-05	5.95005e-05	1.39192e-05	0.018509
GNAO1	NP_066268	2.52564e-05	1.61392e-05	-9.11724e-06	0.23715
GNAO1	NP_620073	2.66654e-05	3.71542e-05	1.04888e-05	0.0944503
GNAQ	NP_002063	7.05272e-06	5.89724e-06	-1.15547e-06	0.655499
GNAS	NP_536350	4.14789e-06	3.46309e-06	-6.84798e-07	0.11982
GNAT2	NP_005263	7.55918e-05	0.000144677	6.90856e-05	0.0592267
GNB1	NP_002065	0.000121748	0.000129398	7.64925e-06	0.747616
GNB2	NP_005264	2.46705e-05	2.95013e-05	4.83088e-06	0.435498
GNB2L1	NP_006089	0.000381662	0.000271222	-0.00011044	0.0113607
GNB4	NP_067642	3.93536e-05	4.89018e-05	9.54825e-06	0.0649416
GNG12	NP_061329	6.4592e-05	7.32754e-05	8.68342e-06	0.0979554
GNG2	NP_444292	8.18523e-05	0.00011351	3.1658e-05	0.315822
GNGT1	NP_068774	1.86094e-05	3.34113e-05	1.48019e-05	0.058896
GNL2	NP_037417	0.000141178	0.000144554	3.37616e-06	0.858309
GNMT	NP_061833	3.21427e-05	2.93191e-05	-2.82363e-06	0.496712
GNPDA1	NP_005462	8.00652e-06	6.75846e-06	-1.24806e-06	0.485812
GOLGA2	NP_004477	5.87775e-06	3.45432e-06	-2.42344e-06	0.00251197
GOLGA3	NP_005886	3.38669e-05	2.30514e-05	-1.08155e-05	0.108243
GOLGA4	NP_002069	0.000736485	0.000921456	0.000184971	0.0165158
GOLGA6D	NP_001138696	0.000287745	0.000392593	0.000104848	0.0140107
GOLGA6L6	NP_001138476	3.30109e-05	2.74864e-05	-5.5245e-06	0.749919
GOLGB1	NP_004478	1.1028e-05	5.72228e-06	-5.3057e-06	0.0296265
GOLIM4	NP_055313	9.66318e-05	6.16512e-05	-3.49806e-05	0.00366592
GOLM1	NP_057632	3.57954e-05	5.63617e-05	2.05663e-05	0.0193854
GON4L	NP_115668	9.29458e-06	3.89922e-06	-5.39536e-06	0.125632
GORAB	NP_001139511	0.000224339	0.000147191	-7.71485e-05	0.296957
GOT2	NP_002071	3.57486e-05	6.47105e-05	2.89619e-05	0.0095074
GPAA1	NP_003792	2.08304e-05	1.40672e-05	-6.76319e-06	0.000832366
GPATCH8	NP_001002909	0.0027217	0.00259398	-0.000127719	0.552474
GPBP1	NP_075064	7.33706e-06	8.36405e-06	1.02699e-06	0.444209
GPC3	NP_004475	9.30103e-05	7.23376e-05	-2.06727e-05	0.227354
GPC5	NP_004457	0.000253457	0.000238947	-1.45102e-05	0.435714
GPD1L	NP_055956	2.29568e-05	7.7455e-06	-1.52113e-05	0.35143
GPD2	NP_001076581	7.59114e-05	2.21859e-05	-5.37255e-05	0.00420183
GPHN	NP_001019389	1.62112e-05	1.97927e-05	3.58151e-06	0.142613
GPI	NP_000166	1.97412e-05	1.84426e-05	-1.29861e-06	0.43465
GPR107	NP_066011	0.00013265	0.000203709	7.1059e-05	0.179208
GPR112	NP_722576	1.32587e-05	1.16055e-05	-1.65324e-06	0.499706
GPR116	NP_056049	4.46408e-05	4.01204e-05	-4.52046e-06	0.513767
GPR124	NP_116166	2.26271e-05	3.52821e-05	1.26549e-05	0.0433617
GPR126	NP_001027567	2.56623e-05	3.90214e-05	1.33591e-05	0.00069557
GPR139	NP_001002911	1.89277e-05	1.48545e-05	-4.07312e-06	0.0108373
GPR146	NP_612454	1.48244e-05	1.4058e-05	-7.6638e-07	0.793905
GPR149	NP_001033794	5.06401e-05	4.17756e-05	-8.86451e-06	0.272324
GPR18	NP_005283	1.42648e-05	2.36463e-05	9.3815e-06	0.00477291
GPR50	NP_004215	8.55058e-05	0.000136825	5.13188e-05	0.0155418
GPR63	NP_110411	1.23123e-05	8.67201e-06	-3.64025e-06	0.0249029
GPR98	NP_115495	6.28353e-05	5.50554e-05	-7.77987e-06	0.597557
GPRC5C	NP_071319	6.21112e-06	1.141e-05	5.19883e-06	0.148766
GPRIN1	NP_443131	0.000143283	0.000153875	1.05916e-05	0.772198
GPSM1	NP_056412	2.69662e-05	1.99865e-05	-6.97972e-06	0.181586
GPX1	NP_000572	0.000116351	0.000231659	0.000115308	0.125882
GPX4	NP_002076	0.00069309	0.000745145	5.20546e-05	0.651776
GPX5	NP_001500	1.23413e-05	8.23655e-06	-4.10471e-06	0.00882824
GPX8	NP_001008398	7.58024e-05	7.63639e-05	5.61515e-07	0.899142
GRAMD1A	NP_065946	3.64369e-05	3.03919e-05	-6.04498e-06	0.368201
GRAMD2	NP_001012660	8.93982e-06	8.19705e-06	-7.42774e-07	0.595799
GRAP	NP_006604	6.39822e-06	7.79203e-06	1.39381e-06	0.665416
GRB10	NP_005302	1.86347e-05	9.90349e-06	-8.73116e-06	0.00162324
GREB1L	NP_001136438	1.31082e-05	2.84961e-05	1.53879e-05	0.00477084
GREM2	NP_071914	2.0635e-05	2.48876e-05	4.25269e-06	0.0183547
GRID2IP	NP_001138590	1.20945e-05	8.72041e-06	-3.37407e-06	0.444483
GRIK1	NP_783300	0.00019258	0.000182155	-1.04248e-05	0.408969
GRIK4	NP_055434	4.24864e-05	5.15546e-05	9.06821e-06	0.062585
GRIK5	NP_002079	0.000107322	0.000111466	4.14441e-06	0.668407
GRIN1	NP_001172019	0.00016143	0.00014813	-1.33e-05	0.211844
GRIN1	NP_015566	1.52581e-05	1.82178e-05	2.95968e-06	0.0437857
GRIN2B	NP_000825	0.00181893	0.00261899	0.000800057	0.000703658
GRIN2C	NP_000826	1.58986e-05	1.57062e-05	-1.92353e-07	0.908945
GRK6	NP_002073	2.45491e-05	1.24551e-05	-1.2094e-05	0.000726313
GRK7	NP_631948	1.06643e-05	1.07638e-05	9.94884e-08	0.966086
GRM3	NP_000831	2.2302e-05	2.04606e-05	-1.84134e-06	0.548968
GRM6	NP_000834	3.21467e-05	2.72391e-05	-4.90767e-06	0.53506
GRN	NP_002078	5.22161e-05	6.50374e-05	1.28214e-05	0.139959
GRPEL1	NP_079472	2.72219e-05	3.57967e-05	8.57479e-06	0.0690448
GRTP1	NP_078995	1.59255e-05	1.00664e-05	-5.85909e-06	0.253189
GRXCR1	NP_001073945	8.51725e-06	9.46569e-06	9.48444e-07	0.532023
GSC	NP_776248	0.000172334	0.00015903	-1.33048e-05	0.300885
GSDMA	NP_835465	1.72592e-05	1.42747e-05	-2.98453e-06	0.0769568
GSDMB	NP_001159430	0.00010275	6.62877e-05	-3.64619e-05	0.01944
GSDMC	NP_113603	4.91249e-05	6.51916e-05	1.60667e-05	0.0033892
GSE1	NP_055430	0.000237116	9.34441e-05	-0.000143672	0.00251744
GSG1	NP_112579	1.63366e-05	2.62866e-05	9.95007e-06	0.242149
GSN	NP_001121138	0.000403389	0.000607548	0.000204159	0.0761904
GSTCD	NP_001026890	0.000103453	5.41625e-05	-4.92909e-05	0.105217
GSTO1	NP_004823	3.79527e-05	3.49373e-05	-3.01542e-06	0.409817
GSTP1	NP_000843	6.27209e-05	6.08535e-05	-1.86744e-06	0.66871
GTF2E2	NP_002086	0.000113716	7.51325e-05	-3.85831e-05	0.000483354
GTF2F1	NP_002087	2.07136e-05	1.82017e-05	-2.51195e-06	0.578403
GTF2H2	NP_001506	1.03278e-05	1.36599e-05	3.33214e-06	0.0209311
GTF2IRD1	NP_005676	2.29719e-05	4.48937e-06	-1.84825e-05	0.00245546
GTF3A	NP_002088	1.62916e-05	1.99887e-05	3.69706e-06	0.416251
GTF3C1	NP_001511	4.50086e-05	8.02933e-05	3.52848e-05	0.0402381
GTPBP1	NP_004277	2.30164e-05	2.38889e-05	8.72489e-07	0.308356
GTPBP10	NP_149098	2.22101e-05	1.82904e-05	-3.91964e-06	0.293115
GTPBP3	NP_001122327	4.0115e-05	6.00032e-05	1.98882e-05	0.00304148
GUCY1A3	NP_000847	2.60172e-05	1.03355e-05	-1.56817e-05	0.038364
GUCY2C	NP_004954	3.31707e-05	4.98845e-05	1.67139e-05	0.0175226
GUCY2F	NP_001513	9.91105e-05	5.93607e-05	-3.97498e-05	0.00121153
GXYLT2	NP_001073862	9.64244e-06	1.16615e-05	2.01902e-06	0.14406
GYLTL1B	NP_689525	1.54608e-05	1.72786e-05	1.81778e-06	0.200006
H1F0	NP_005309	0.00633937	0.00255443	-0.00378494	0.00192598
H1FNT	NP_861453	0.000541972	0.000529233	-1.27387e-05	0.683064
H1FOO	NP_722575	0.00195714	0.00276173	0.000804587	0.000356285
H1FX	NP_006017	0.000175526	0.000163587	-1.19394e-05	0.711446
H2AFB3	NP_542451	1.75914e-05	2.28068e-05	5.21533e-06	0.014757
H2AFV	NP_619541	7.12723e-06	3.77079e-06	-3.35644e-06	0.0116656
H2AFX	NP_002096	0.00080693	0.000453916	-0.000353015	0.00998588
H2AFY	NP_001035248	0.000291077	0.000162418	-0.000128659	0.00871038
H2AFY2	NP_061119	0.00219081	0.00200035	-0.000190463	0.684926
H2AFZ	NP_002097	0.00125968	0.00123006	-2.96202e-05	0.736825
H2BFWT	NP_001002916	2.68499e-05	1.82819e-05	-8.56799e-06	0.110338
H3F3B	NP_005315	6.81018e-06	7.90401e-06	1.09383e-06	0.491152
H3F3C	NP_001013721	1.79529e-05	1.63048e-05	-1.64804e-06	0.22388
H6PD	NP_004276	1.09878e-05	1.35384e-05	2.55062e-06	0.213789
HABP2	NP_004123	0.00010455	0.000144516	3.99656e-05	0.314428
HADHA	NP_000173	0.000382582	0.000425508	4.29266e-05	0.403182
HADHB	NP_000174	0.000131425	0.000108993	-2.24326e-05	0.124144
HARS	NP_002100	0.00035512	0.000276536	-7.85842e-05	0.101714
HAT1	NP_003633	0.000169527	0.000172406	2.87833e-06	0.899851
HAUS1	NP_612452	2.95117e-05	1.15386e-05	-1.79731e-05	0.00688733
HAUS4	NP_060285	0.000134156	8.52885e-05	-4.88676e-05	0.0333491
HAUS8	NP_219485	2.43727e-05	2.27889e-05	-1.58379e-06	0.506487
HAVCR2	NP_116171	2.08374e-05	1.1818e-05	-9.01934e-06	0.00639115
HBA2	NP_000508	0.000108815	6.05187e-05	-4.82958e-05	0.00345067
HBB	NP_000509	2.90674e-05	1.379e-05	-1.52774e-05	0.00606814
HCFC1	NP_005325	4.22469e-05	3.40992e-05	-8.14771e-06	0.060889
HDAC1	NP_004955	0.000700765	0.000588638	-0.000112127	0.0102046
HDAC11	NP_001129513	0.000104236	0.000159716	5.54796e-05	0.0701913
HDAC2	NP_001518	0.00116669	0.00108276	-8.3933e-05	0.494764
HDAC3	NP_003874	0.0228858	0.0111462	-0.0117396	0.0044183
HDAC4	NP_006028	0.00124551	0.000949765	-0.000295742	0.0464074
HDAC5	NP_005465	0.000106267	7.31014e-05	-3.31652e-05	0.0199531
HDAC6	NP_006035	0.000380028	0.000234395	-0.000145633	0.00474153
HDAC7	NP_056216	8.53324e-05	0.000101895	1.65626e-05	0.113428
HDAC9	NP_055522	0.000118847	8.31921e-05	-3.56547e-05	0.074439
HDAC9	NP_478056	2.84311e-05	3.82858e-05	9.85471e-06	0.0773745
HDAC9	NP_848510	5.8718e-05	6.2974e-05	4.25602e-06	0.179734
HDAC9	NP_848512	5.8543e-06	5.27804e-06	-5.76261e-07	0.773372
HDC	NP_002103	3.33196e-05	1.83243e-05	-1.49952e-05	0.00398018
HDHD3	NP_112496	6.0734e-06	6.02039e-06	-5.30132e-08	0.950394
HDLBP	NP_976221	0.000197398	0.000239214	4.18154e-05	0.497484
HEATR1	NP_060542	0.000249755	0.0003733	0.000123545	0.0614482
HEATR2	NP_060272	2.99304e-05	1.37238e-05	-1.62066e-05	0.00384166
HEATR5B	NP_061897	0.000103994	0.000102237	-1.75765e-06	0.864487
HECTD3	NP_078878	4.91597e-05	5.31692e-05	4.00943e-06	0.866114
HELB	NP_387467	0.000112876	0.0001208	7.92398e-06	0.190534
HELQ	NP_598375	2.99979e-06	3.72851e-06	7.28718e-07	0.254031
HELZ2	NP_208384	2.1353e-05	1.6613e-05	-4.73994e-06	0.322253
HERC1	NP_003913	0.00010409	0.000109068	4.97836e-06	0.382999
HERC2	NP_004658	1.11317e-05	8.50927e-06	-2.6224e-06	0.323627
HERC6	NP_060382	3.2523e-06	6.92637e-06	3.67407e-06	0.0785467
HES6	NP_061115	1.40879e-05	1.17818e-05	-2.30605e-06	0.646984
HES7	NP_001159439	0.000148901	0.0001129	-3.60014e-05	0.263592
HEXA	NP_000511	1.92203e-05	2.19486e-05	2.72829e-06	0.810792
HEXB	NP_000512	1.5651e-05	9.83504e-06	-5.816e-06	0.115229
HFM1	NP_001017975	9.21808e-05	7.2116e-05	-2.00648e-05	0.0443554
HIBCH	NP_932164	5.01049e-05	5.7038e-05	6.93311e-06	0.277527
HID1	NP_085133	0.000123364	0.00012922	5.85534e-06	0.674946
HIF1A	NP_001521	6.8627e-05	9.04923e-05	2.18653e-05	0.00679884
HIF3A	NP_071907	1.33492e-05	1.07737e-05	-2.57559e-06	0.576936
HIGD2A	NP_620175	5.20467e-06	3.81549e-06	-1.38918e-06	0.366529
HINFP	NP_056332	0.00012954	0.000129717	1.77425e-07	0.995148
HIRIP3	NP_003600	1.61438e-05	1.38116e-05	-2.33212e-06	0.128045
HIST1H1A	NP_005316	0.000310444	0.000320166	9.72198e-06	0.481238
HIST1H1B	NP_005313	0.000355196	0.000306326	-4.887e-05	0.0409922
HIST1H1C	NP_005310	0.00176748	0.00136427	-0.000403207	0.404205
HIST1H1D	NP_005311	0.0098907	0.0107457	0.000855013	0.330238
HIST1H1E	NP_005312	0.00575701	0.00460577	-0.00115124	0.425455
HIST1H1T	NP_005314	0.000453939	0.00036288	-9.10597e-05	0.21638
HIST1H2AA	NP_734466	8.51702e-05	0.000121814	3.66439e-05	0.020318
HIST1H2AJ	NP_066544	0.00457422	0.00393854	-0.000635682	0.076148
HIST1H2BA	NP_733759	0.00115229	0.00100715	-0.000145134	0.383474
HIST1H2BB	NP_066406	0.00385499	0.00387877	2.37745e-05	0.966918
HIST1H2BD	NP_619790	5.69638e-06	5.74051e-06	4.41321e-08	0.982632
HIST1H2BH	NP_003515	0.000618258	0.000633896	1.56381e-05	0.601596
HIST1H2BJ	NP_066402	5.69638e-06	5.72024e-06	2.38637e-08	0.990643
HIST1H2BL	NP_003510	4.90441e-05	4.06832e-05	-8.36098e-06	0.113582
HIST1H3D	NP_003521	0.00160299	0.00175707	0.000154075	0.221747
HIST1H4C	NP_003533	0.00637863	0.00717537	0.000796744	0.0314067
HIST1H4G	NP_003538	1.08969e-05	1.83497e-05	7.45277e-06	0.00258863
HIST2H2AA3	NP_001035807	5.87423e-05	0.000100268	4.15252e-05	0.186106
HIST2H2AA4	NP_001035807	5.87423e-05	0.000100268	4.15252e-05	0.186106
HIST2H2AB	NP_778235	2.16335e-05	3.03231e-05	8.6896e-06	0.110826
HIST2H2AC	NP_003508	9.05324e-06	1.13713e-05	2.31807e-06	0.1114
HIST3H2BB	NP_778225	4.50518e-05	4.31019e-05	-1.94989e-06	0.882343
HIVEP1	NP_002105	3.29791e-05	3.48124e-05	1.83321e-06	0.554294
HIVEP2	NP_006725	0.000131386	8.79152e-05	-4.34704e-05	0.0030071
HIVEP3	NP_001121186	5.12626e-05	6.17534e-05	1.04909e-05	0.145318
HIVEP3	NP_078779	8.38909e-06	8.96139e-06	5.723e-07	0.703936
HK2	NP_000180	3.18157e-05	3.15905e-05	-2.25218e-07	0.96459
HKDC1	NP_079406	1.14483e-05	3.39303e-06	-8.05527e-06	0.0248216
HLA-C	NP_002108	2.31786e-05	1.89809e-05	-4.19765e-06	0.309633
HLA-DMB	NP_002109	3.85016e-05	4.48091e-05	6.3075e-06	0.0678907
HLA-DOB	NP_002111	1.54201e-05	6.03354e-06	-9.38655e-06	5.07785e-05
HLA-DRB3	NP_072049	1.9812e-05	2.01546e-05	3.42616e-07	0.934668
HM13	NP_110416	6.07385e-06	3.50299e-06	-2.57086e-06	0.0232244
HMCN1	NP_114141	0.00032448	0.000266985	-5.74941e-05	0.458071
HMGB1	NP_002119	8.93714e-06	5.10109e-06	-3.83605e-06	0.0495813
HMGN1	NP_004956	0.00155354	0.00129024	-0.000263303	0.100846
HMGN2	NP_005508	0.0012985	0.00117424	-0.000124265	0.171113
HMGN5	NP_110390	4.65282e-05	6.70982e-05	2.057e-05	0.00527306
HMGXB3	NP_055798	7.75225e-05	5.22488e-05	-2.52737e-05	0.044424
HMGXB4	NP_001003681	2.24465e-05	1.64038e-05	-6.0427e-06	0.230192
HMMR	NP_036616	6.09051e-05	6.63385e-05	5.43346e-06	0.617599
HMX1	NP_061815	0.000113164	0.000172778	5.96143e-05	0.0298286
HN1	NP_057269	1.86347e-05	9.90237e-06	-8.73229e-06	0.00164024
HNRNPA1	NP_002127	6.00564e-05	4.06386e-05	-1.94178e-05	0.028004
HNRNPA2B1	NP_112533	0.000132676	7.2091e-05	-6.05845e-05	0.0183583
HNRNPA3	NP_919223	0.000110979	0.000155087	4.41076e-05	0.0297933
HNRNPAB	NP_112556	9.98551e-05	9.78954e-05	-1.95969e-06	0.839721
HNRNPC	NP_112604	0.000137832	6.55504e-05	-7.22816e-05	0.00655887
HNRNPCL1	NP_001013653	0.000165931	9.18469e-05	-7.40845e-05	0.00111277
HNRNPD	NP_001003810	4.2542e-05	3.02249e-05	-1.23171e-05	0.100969
HNRNPDL	NP_112740	8.42572e-05	6.72774e-05	-1.69798e-05	0.0284531
HNRNPH2	NP_062543	3.11367e-05	1.324e-05	-1.78968e-05	0.00537552
HNRNPK	NP_112553	0.00031198	0.000196681	-0.000115299	0.00267961
HNRNPL	NP_001524	0.000104945	0.000152397	4.74527e-05	0.0807691
HNRNPM	NP_112480	0.000492561	0.000382745	-0.000109816	0.118224
HNRNPR	NP_005817	9.08726e-05	5.68849e-05	-3.39876e-05	0.0008821
HNRNPU	NP_114032	9.30732e-05	4.39971e-05	-4.90762e-05	0.0127581
HNRNPUL1	NP_008971	3.20874e-05	1.89002e-05	-1.31872e-05	0.00366193
HOOK3	NP_115786	1.22341e-05	8.51701e-06	-3.71709e-06	0.094122
HORMAD1	NP_115508	7.91439e-06	6.73365e-06	-1.18074e-06	0.410017
HOXA1	NP_005513	2.82353e-06	1.52829e-06	-1.29524e-06	0.0308253
HOXB5	NP_002138	3.27335e-05	2.55328e-05	-7.20074e-06	0.141471
HOXD1	NP_078777	1.16849e-05	1.99162e-05	8.23127e-06	0.000166243
HP1BP3	NP_057371	3.10285e-05	2.91224e-05	-1.9061e-06	0.39455
HPS3	NP_115759	2.07873e-05	1.38841e-05	-6.90319e-06	0.00743101
HPS5	NP_852608	3.06894e-05	3.23585e-05	1.66915e-06	0.684685
HPX	NP_000604	8.53264e-05	0.000136757	5.14306e-05	0.0150135
HRAS	NP_789765	1.54946e-05	1.7511e-05	2.01638e-06	0.56533
HRNR	NP_001009931	1.17422e-05	1.28434e-05	1.10125e-06	0.85624
HS3ST4	NP_006031	2.19708e-05	2.81479e-05	6.17705e-06	0.118658
HS6ST2	NP_671704	1.11333e-05	1.14574e-05	3.2409e-07	0.774693
HSD17B1	NP_000404	0.00034014	0.000305863	-3.42768e-05	0.629027
HSD17B10	NP_004484	6.69615e-05	7.36756e-05	6.71408e-06	0.635923
HSD17B11	NP_057329	7.74282e-06	1.29104e-05	5.16759e-06	0.0752208
HSD17B12	NP_057226	0.000103548	8.4103e-05	-1.94452e-05	0.0288733
HSD17B14	NP_057330	8.5047e-06	8.51532e-06	1.06151e-08	0.994652
HSD17B4	NP_000405	8.98795e-05	7.83987e-05	-1.14809e-05	0.273927
HSF1	NP_005517	3.63857e-05	2.1012e-05	-1.53737e-05	0.222039
HSF5	NP_001073908	5.03094e-05	5.57262e-05	5.41679e-06	0.622244
HSP90AA1	NP_001017963	0.000187343	0.000198566	1.12226e-05	0.64557
HSP90AB1	NP_031381	0.00053913	0.000604719	6.55889e-05	0.165658
HSP90B1	NP_003290	0.0021711	0.00239524	0.000224145	0.0770894
HSPA12A	NP_079291	2.21912e-05	3.07599e-05	8.56875e-06	0.0241087
[truncated: 3,001 more rows]
